# Supplementary material for: Prediction of Postoperative Ileus in Patients With Colorectal Cancer by Preoperative Gut Microbiota
Source: Front Oncol. 2020 Nov 25;10:526009. doi: 10.3389/fonc.2020.526009 (PMC7724052; doi:10.3389/fonc.2020.526009)
Supplement: Supplementary file 2 [file Data_Sheet_1.XLSX]

## Sheet: SD 1
Table S1 Clinical information for all samples.
Sample ID	Clinical data
	Age (years)	Gender	CEA (ng/mL)	CA19-9 (U/mL)	AFP (ng/mL)	Ferroprotein (ug/L)	Tumour diameter (cm)	Tumor grade	TNM	preoperative ileus	Localization in colon (distal/proximal)	follow up
Cohort 1
227	80	male	4.57	7.9	1.21	862.9	4	ⅡA	T3N0M0	ileus	Distal	normal
218	66	male	35.4	35.29	2.37	47.6	2	ⅢB	T3N1M0	ileus	Distal	normal
215	64	male	4.31	17.4	1.42	52.1	1	ⅡA	T3N0M0	ileus	Distal	normal
213	60	male	15.6	5.8	1.76	176.2	5	ⅡA	T3N0M0	ileus	Distal	normal
179	63	male	34.2	27.1	2.31	415.8	3.5	ⅢB	T3N1M0	ileus	Distal	normal
146	59	male	1.6	11.26	3.59	171.3	6.5	ⅡA	T3N0M0	ileus	Distal	normal
139	62	male	23.7	72.5	1.21	206.9	2	ⅡA	T3N0M0	ileus	Distal	normal
136	52	male	4.55	4.73	1.37	198.3	3	Ⅰ	T2N0M0	ileus	Distal	normal
134	73	male	1.88	7.03	1.41	176.3	1.5	Ⅰ	T2N0M0	ileus	Distal	normal
126	66	male	2.39	5.05	1.76	99.13	7	ⅢB	T3N1M0	ileus	Distal	normal
120	67	male	1000	1000	1.36	391.9	3.5	ⅢB	T3N2M0	ileus	Distal	normal
117	67	male	1000	1000	1.36	391.9	4	ⅢC	T4N1bM0	ileus	Distal	normal
107	60	male	1.66	8.2	1.67	54.1	4	ⅡB	T4N0M0	ileus	Distal	normal
105	73	male	13.31	26.81	4.68	49.2	3	ⅢB	T4N1bM0	ileus	Distal	normal
88	63	male	2.42	22.32	3.73	92.16	5	Ⅰ	T2N0M0	ileus	Distal	normal
75	63	male	9.16	11.78	3.4	23.14	6	ⅡB	T4N0M0	ileus	Distal	normal
66	71	male	23.62	25.9	2.54	100.7	2	ⅢB	T3N2aM0	ileus	Distal	normal
7	63	male	2.75	6.55	2.17	201.6	3.5	ⅡB	T4N0M0	ileus	Distal	normal
168	75	female	41.45	515.5	2.46	198.4	6	ⅡB	T4N0M0	ileus	Distal	EIG
112	72	female	1.57	1.81	1.85	277.3	3	Ⅰ	T2N0M0	ileus	Distal	normal
92	73	female	6.9	7.13	2.87	39.72	8	ⅡB	T4N0M0	ileus	Distal	normal
90	66	female	22.39	23.64	5.62	374.3	1.5	ⅡB	T4N0M0	ileus	Distal	DIG
73	84	female	37.55	45.88	0.57	183.4	3	ⅢB	T3N1M0	ileus	Distal	DIG
14	71	female	19.85	0.6	3.85	42.44	3.5	ⅣA	T2N1M0	ileus	Distal	normal
133	68	male	2.23	5.1	1.42	30.48	3	ⅢB	T4N1bM0	ileus	Proximal	DIG
94	58	male	7.42	87.4	5.92	8.5	4	ⅡB	T4N0M0	ileus	Proximal	normal
74	72	male	2.32	5.54	0.63	152.2	2.5	ⅡB	T4N0M0	ileus	Proximal	normal
63	62	male	1.33	6.59	1.84	368.6	1	ⅡA	T3N0M0	ileus	Distal	normal
59	72	male	1.78	7.4	2.41	19.6	5	ⅢB	T3N1M0	ileus	Distal	normal
55	57	male	2.47	16.63	1.37	124.3	2	ⅡB	T4N0M0	ileus	Proximal	normal
225	45	female	1.36	11.7	2.74	7.98	0.6	ⅢC	T4N2bM0	ileus	Proximal	normal
180	65	female	10.93	142.6	2.41	10.53	6.5	ⅡA	T3N0M0	ileus	Proximal	EIG
91	50	female	2.02	5.17	1.82	81.49	0.7	ⅢC	T4N2aM0	ileus	Proximal	normal
86	52	female	0.72	7.33	2.46	176.2	3	Ⅰ	T2N0M0	ileus	Distal	normal
70	73	female	19.18	38.24	2.44	75.59	7	ⅢC	T4N2aM0	ileus	Proximal	normal
106	63	male	454	182.9	0.41	89.2	2.4	ⅢB	T4N1bM0	ileus	Distal	normal
67	68	male	1.38	12.55	1.87	815	1	Ⅰ	T1N0M0	ileus	Distal	DIG
29	58	male	18.2	96.1	2.97	204.1	1.7	ⅡA	T3N0M0	ileus	Distal	normal
4	62	male	27.1	137.5	1.68	25.6	3	Ⅰ	T2N0M0	ileus	Proximal	normal
242	82	female	60.95	31.2	1.94	23.44	1.5	ⅡA	T3N0M0	ileus	Proximal	normal
220	74	female	17.24	54.36	1.89	133.4	4	ⅢB	T4N1bM0	ileus	Proximal	normal
99	62	male	9.16	11.78	3.4	23.14	1	ⅡA	T3N0M0	ileus	Distal	normal
38	54	female	3.21	5.24	3.14	439.7	7	ⅡA	T3N0M0	ileus	Distal	normal
95	55	male	27.4	176.8	2.05	184.8	6	ⅡB	T4N0M0	ileus	Distal	normal
93	62	female	10.37	7.01	1.06	51.26	0.5	ⅡB	T4N0M0	ileus	Distal	normal
82	83	male	1.73	3.69	1.24	328	3.5	ⅢB	T4N1M0	ileus	Proximal	normal
62	68	female	42.7	5.81	1.77	272.1	2	ⅢA	T2N1M0	ileus	Distal	normal
61	61	male	1.84	10.82	0.5	156.2	1	ⅢB	T3N2M0	ileus	Distal	EIG
111	49	female	1.82	17.44	0.81	5.91	1	ⅡB	T4N0M0	ileus	Distal	normal
108	65	female	4.36	17.23	1.83	188.5	3	ⅢB	T4N1bM0	ileus	Distal	EIG and DIG
102	68	male	19.7	3.79	0.41	42.7	2	ⅢB	T3N1M0	ileus	Proximal	normal
64	57	male	3.38	5.08	6.25	71.77	4	ⅡB	T4N0M0	unileus	Distal	normal
238	83	male	1.57	8.2	0.64	73.02	4	ⅡA	T3N0M0	unileus	Distal	normal
224	61	male	1.44	4.82	1.53	125.9	3	ⅡB	T4N0M0	unileus	Distal	normal
216	51	male	33.19	27.47	3.4	11.58	0.5	ⅢC	T4N2bM0	unileus	Distal	normal
176	70	male	2.25	1.41	1.43	158.8	3	ⅡA	T3N0M0	unileus	Distal	normal
129	65	male	21.94	12.89	1.44	16.21	5	ⅡA	T3N0M0	unileus	Distal	normal
56	71	male	51.54	108.6	4.73	65.1	1.5	ⅡB	T4N0M0	unileus	Distal	DIG
241	47	female	45.49	70.57	1.2	19.67	1	ⅡB	T4N0M0	unileus	Distal	normal
237	63	female	5.92	50.04	3.14	27.51	3.6	ⅡB	T4N0M0	unileus	Distal	normal
205	78	female	3.44	29.42	1.51	39.46	3.5	ⅡA	T3N0M0	unileus	Distal	normal
143	59	female	5.15	7.52	2.63	196.2	4	ⅡB	T4N0M0	unileus	Distal	normal
122	69	female	35.7	137.2	2.15	187.2	2	ⅡB	T4N0M0	unileus	Distal	normal
104	76	female	3.61	14.92	18.87	23.3	5	ⅢC	T4N2aM0	unileus	Distal	normal
78	54	female	40.51	344.5	1.26	103.2	4.5	ⅢB	T4N1bM0	unileus	Distal	normal
98	65	female	15.7	89.3	2.68	342.1	2.5	ⅢB	T4N1M0	unileus	Proximal	EIG and DIG
239	74	male	25.3	142.1	1.87	416.8	2	ⅡB	T4N0M0	unileus	Proximal	normal
184	62	male	4.29	16.66	2.18	25.97	8.5	ⅢB	T3N1M0	unileus	Distal	EIG
114	55	male	1.55	3.48	1.65	5.2	3.5	ⅡB	T4N0M0	unileus	Proximal	DIG
97	75	male	7.3	10.71	2.77	808.7	0.4	ⅡB	T4N0M0	unileus	Distal	normal
76	65	male	3	18.87	1.92	31.68	1.7	ⅡA	T3N0M0	unileus	Proximal	normal
53	66	male	6.55	8.96	2.13	93.89	2.5	ⅡB	T4N0M0	unileus	Distal	EIG
194	69	female	2.28	7.12	2.08	102	4	ⅡA	T3N0M0	unileus	Distal	EIG
178	75	female	1.17	7.47	1.57	179.1	5	Ⅰ	T2N0M0	unileus	Proximal	EIG
85	65	female	174.1	39.88	5.44	263.8	5	ⅢB	T4N1bM0	unileus	Distal	normal
65	68	female	27.08	22.29	2.21	252.2	1.5	ⅡB	T4N0M0	unileus	Proximal	normal
236	63	female	2.06	4.26	1.63	147.2	2.6	ⅢB	T3N1M0	unileus	Proximal	normal
235	48	male	0.67	17.5	1.12	89.5	1	ⅡA	T3N0M0	unileus	Proximal	normal
226	63	male	22.13	82.47	1.51	273.7	1	ⅢC	T4N2aM0	unileus	Distal	normal
118	65	male	2.91	12.27	3.06	89.2	4	ⅡA	T3N0M0	unileus	Distal	EIG and DIG
240	80	female	8.06	8.34	1.91	78.71	1.5	ⅡB	T4N0M0	unileus	Distal	normal
217	44	female	1.13	7.9	1.34	251.7	4	ⅡA	T3N0M0	unileus	Distal	normal
135	50	female	4.78	0.6	1.64	356.9	3	ⅡA	T3N0M0	unileus	Distal	normal
84	84	female	123.46	8.9	1.57	23.7	3.5	ⅡB	T4N0M0	unileus	Distal	normal
96	77	male	2.75	37.6	0.71	426.1	1	ⅢC	T4N2bM0	unileus	Distal	normal
Cohort 2
271	70	male	4.38	22.34	1.37	36.7	1.4	Ⅰ	T2N0M0	ileus	Distal	normal
272	49	female	19.01	44.41	0.5	7.42	1.5	ⅢB	T3N1M0	ileus	Distal	EIG
274	62	female	88.8	39.99	2	219.2	0.6	Ⅰ	T1N0M0	ileus	Distal	normal
287	50	female	288.6	25.6	0.94	79.6	2.5	ⅡA	T3N0M0	ileus	Proximal	normal
276	68	male	10.56	27	1.95	35.2	3.5	ⅢC	T3N2bM0	ileus	Distal	normal
277	76	male	4.56	32.01	0.95	14.77	1.5	ⅢB	T3N1M0	ileus	Proximal	EIG
292	62	male	2.38	9.99	1.79	50.8	0.9	ⅢC	T3N2bM0	ileus	Distal	normal
293	61	female	9.49	20.58	1.94	58.83	1	ⅡA	T3N0M0	ileus	Distal	normal
302	79	female	48.05	1000	1.85	17.78	1.5	ⅢB	T3N1M0	ileus	Distal	normal
304	70	female	3.96	14.37	1.1	15.3	1.2	ⅢB	T3N1M0	ileus	Proximal	normal
307	65	male	31.36	54.46	1.78	12.12	2.5	ⅢB	T3N2aM0	ileus	Proximal	normal
308	79	male	13.94	17.49	2.56	282.9	1	ⅡA	T3N0M0	ileus	Distal	normal
313	66	female	41.26	175.4	0.96	13.57	0.7	ⅡA	T3N0M0	ileus	Proximal	normal
318	67	female	62.39	71.24	1.86	18.1	1.5	ⅡA	T3N0M0	ileus	Distal	normal
300	57	male	1.85	13.51	1.97	97.95	0.6	ⅢB	T3N2aM0	ileus	Distal	normal
268	70	male	4.66	27.32	0.92	40.7	0.5	Ⅰ	T1N0M0	unileus	Distal	normal
273	62	female	8.12	16.4	3.36	117.6	1.5	Ⅰ	T2N0M0	unileus	Distal	normal
275	59	female	1850	0.6	5.24	19.56	2.5	ⅢB	T3N2aM0	unileus	Distal	normal
280	55	female	0.78	5.58	0.5	109.2	1.5	ⅡA	T3N0M0	unileus	Distal	normal
281	77	female	2.3	3.25	0.56	426.5	1.8	ⅢB	T3N2aM0	unileus	Distal	normal
284	65	male	5.4	0.6	2.48	144.3	2	ⅡA	T3N0M0	unileus	Distal	normal
285	46	female	2.32	7.05	1.7	71.2	0.6	ⅡA	T3N0M0	unileus	Distal	normal
288	52	female	2.41	29.07	1.36	13.53	1	ⅢB	T3N1bM0	unileus	Proximal	normal
289	80	female	2.04	12.1	3	50.59	0.5	ⅡA	T3N0M0	unileus	Distal	normal
290	72	male	24.4	84.49	8.2	92.78	2	ⅡA	T3N0M0	unileus	Distal	normal
291	61	male	15.86	24.7	0.96	2000	1.5	ⅡA	T3N0M0	unileus	Distal	EIG
294	77	male	17.64	5.92	2.49	185	1.6	Ⅰ	T2N0M0	unileus	Distal	normal
295	68	female	2.89	15.66	2.02	50.71	1	ⅡA	T3N0M0	unileus	Distal	normal
301	45	male	3.26	0.6	4.03	21.79	1.2	ⅡA	T3N0M0	unileus	Proximal	normal
305	58	male	2.36	7.72	1.84	295.9	1.5	Ⅰ	T2N0M0	unileus	Proximal	normal
306	62	male	1.36	3.8	2.34	29.6	0.5	Ⅰ	T2N0M0	unileus	Distal	normal
314	64	female	1.54	12.75	0.5	90.37	1.9	ⅢB	T3N2aM0	unileus	Distal	normal
315	57	male	4.21	8.6	1.36	236.5	3	ⅡA	T3N0M0	unileus	Distal	normal
317	57	female	85.77	223.1	4.36	325.3	1	ⅢB	T3N1aM0	unileus	Proximal	EIG
319	61	male	1.5	3.4	2.2	222.9	0.5	Ⅰ	T1N0M0	unileus	Distal	EIG
320	66	female	4.47	21.16	2.35	169.9	0.6	Ⅰ	T2N0M0	unileus	Proximal	EIG
323	63	female	14.93	30.07	2.61	36.32	0.6	ⅡA	T3N0M0	unileus	Distal	normal
324	69	male	3.51	13.02	2.06	19.1	1.2	Ⅰ	T2N0M0	unileus	Proximal	normal
AFP,α-fetoprotein; CA19-9, carbohydrate antigen 19-9; CEA, carcino embryonic antigen.
