# Supplementary material for: Prediction of Postoperative Ileus in Patients With Colorectal Cancer by Preoperative Gut Microbiota
Source: Front Oncol. 2020 Nov 25;10:526009. doi: 10.3389/fonc.2020.526009 (PMC7724052; doi:10.3389/fonc.2020.526009)
Supplement: Supplementary file 5 [file Data_Sheet_4.XLSX]

## Sheet: Sheet1
Table S4. The 328 KEGG (level 3) pathways test between ileus and no ileus CRC patients.
	R00M218	R00M215	R00M179	R00M213	CR0F180	CR0F225	CR0M168	R00M227	CL0F242	CL0F220	R00M146	R00M134	R00M075	CL0M067	CL0M061	CL0M004	CR0M094	CR0M095	R00M105	CR0F091	R00M063	R00M066	R00M108	CR0M082	CR0M088	R00M059	CR0F120	R00M117	CR0M102	CL0M029	R00M126	CL0F062	R00F111	R00F112	CL0M099	R00M139	R00M136	CR0M074	R00F107	R00F073	R00F090	CR0M055	R00F086	CL0F038	CL0M106	CR0F070	R00M007	R00F092	R00F093
NOD-like receptor signaling pathway	4848	8915	1431	8500	6643	7147	4620	3845	4333	9061	7055	8277	7938	6402	8590	6380	8331	10695	7452	3415	4832	10906	9825	6134	7894	5898	3411	7604	4911	8983	11457	9099	9615	9626	5582	4983	9827	12576	6426	9714	6551	8477	4091	3759	3678	6562	4289	9897	10372
Zeatin biosynthesis	5930	12809	4543	9611	9881	9563	5428	4220	4409	10220	7506	9109	9257	7984	9914	7370	9979	11453	9178	3876	5597	12472	11209	8469	11768	8521	4019	9206	5734	10090	12979	10765	12879	12116	7694	5749	10858	14324	7207	11047	8923	10661	4374	4353	6434	8374	7616	11892	13046
Restriction enzyme	18355	32978	11923	40611	33038	29109	17665	13838	13282	32934	44196	32045	27320	29981	47194	22573	31070	42098	30929	10718	17000	46977	46039	29856	29225	25650	11160	32397	20528	37722	45985	29785	38195	32338	26014	19422	39501	34192	21021	40407	20621	32117	12749	25413	17872	26922	23394	47592	41378
Prostate cancer	5125	8498	1468	8965	5844	7133	4622	4465	4333	9098	9449	8344	7128	5932	11506	6340	7593	10373	7734	3390	4818	10515	8946	6744	7761	5844	3385	8513	6216	9127	11181	8602	9638	9466	5892	4947	9616	12350	6298	9579	6374	8673	4084	3873	3881	7160	4320	10550	10433
Protein digestion and absorption	1289	8022	218	3293	2422	1681	1018	1442	2	1689	4838	2618	3534	6746	6312	2415	4649	3252	4055	1606	1370	6207	6008	2273	7660	2493	1771	6936	2661	3964	5505	3338	6118	4659	4320	2264	3209	4094	2421	4689	6453	2815	994	1206	2277	3539	2564	4436	5863
Chagas disease (American trypanosomiasis)	2688	49	708	671	139	282	737	1616	4329	562	5	1534	128	1250	239	2178	337	340	787	2349	1811	105	198	443	215	174	2398	906	2261	627	39	379	211	440	1384	674	516	314	2406	424	704	443	3513	145	784	794	96	205	900
Epithelial cell signaling in Helicobacter pylori infection	9880	17950	6129	16282	16353	15891	10123	6840	8689	18751	10100	16496	15008	9898	12955	13413	16869	23127	14490	7303	10637	20982	19444	13495	16035	12081	6815	11879	8005	17179	24013	17212	20650	20929	12041	10300	20525	25898	13323	19054	12269	18891	8083	10058	9045	15106	11045	20105	22367
Sphingolipid metabolism	11109	35698	10374	47339	29507	44284	22282	24604	97	42477	48364	45910	26446	48223	67404	21365	37637	61993	48127	8610	15842	60051	64089	37669	31942	32885	6459	45003	27685	52258	66359	29393	43158	40076	26528	24062	52099	76431	19876	56119	33301	52445	4281	11624	22722	36262	14747	56332	53044
Renal cell carcinoma	3114	576	981	1130	639	848	871	1921	4335	1390	105	2256	972	2329	250	3024	1071	586	646	3143	2815	284	356	1063	525	696	3022	791	2524	1222	489	1184	682	920	1785	1567	1027	695	2960	897	1229	720	4136	375	1424	1606	1062	368	838
Bladder cancer	2594	53	657	416	98	275	347	1503	4329	438	3	1448	123	387	79	2053	340	260	328	2432	2010	73	104	441	191	248	2256	133	2262	467	48	336	153	302	1247	665	467	286	2358	187	615	310	3458	129	558	815	81	41	474
Antigen processing and presentation	4826	8464	1407	8134	5565	6835	4511	3837	4333	8824	7044	8151	7046	5191	8573	6315	7310	10035	6891	3387	4801	9961	8719	5906	7697	5681	3379	7244	4911	8521	10734	8321	9543	9395	5404	4854	9457	12268	6231	9114	6125	8177	4078	3731	3479	6336	4156	9733	10188
Progesterone-mediated oocyte maturation	4826	8464	1407	8134	5565	6835	4511	3837	4333	8824	7044	8151	7046	5191	8573	6315	7310	10035	6891	3387	4801	9961	8719	5906	7697	5681	3379	7244	4911	8521	10734	8321	9543	9395	5404	4854	9457	12268	6231	9114	6125	8177	4078	3731	3479	6336	4156	9733	10188
Glycosphingolipid biosynthesis - globo series	6992	22987	8904	27309	15530	28104	9811	11793	73	18245	32901	21507	12945	28580	43464	9208	19660	29069	27534	2094	6033	36397	31620	20083	20834	16891	2913	30480	21163	25144	31707	14460	23600	18977	15007	14891	24123	32511	8856	29168	16919	27524	817	6441	14465	20652	7021	31240	27719
Amyotrophic lateral sclerosis (ALS)	6261	1304	4114	3555	1830	4082	2309	4678	8665	3449	2496	5047	1623	6151	3655	6983	2271	2227	2872	7258	5552	1983	1086	3241	1557	3364	6598	3897	6754	3195	1328	2986	1739	3130	4235	4121	2466	6996	6829	3410	3878	3229	8972	760	2601	3829	1831	2211	3384
Sporulation	26849	116089	13188	132794	115906	147761	98612	20943	245	181281	21339	175515	131004	24659	58980	94871	128213	217735	109589	25878	64742	179445	162131	79230	93330	100934	12079	51979	1105	149595	204461	145077	163278	186696	50907	65251	190788	292595	78510	176915	57635	168887	6194	36367	32869	93353	43591	171036	193099
Germination	1523	5463	409	5700	3827	6305	3844	1012	5	7141	920	10293	6797	2675	2599	4091	5966	10336	4752	2122	3681	9289	9269	3726	5129	4247	1335	2594	40	7406	10683	4789	6972	8340	3728	3824	9381	15195	4128	8417	2415	8307	546	1439	1677	4891	1860	7613	10287
Cytoskeleton proteins	29301	68088	23349	69237	61942	74339	45695	23191	17613	84586	34048	85803	64322	39934	53202	60764	67564	99239	59604	35282	47006	91779	83748	52647	58492	55880	27065	44784	28754	78728	103101	69865	85544	86261	47199	41926	92267	122846	52689	81079	46114	81642	28568	29057	33194	57142	37784	92146	93423
Other glycan degradation	18517	48567	18884	66306	39033	48948	27542	33297	102	48088	78596	54945	33861	81220	106123	23734	54473	77097	70659	6623	14502	85276	93247	47630	44580	42064	6838	73046	47919	69460	85408	37037	53887	48068	37635	32966	61083	84538	25520	75408	49251	64021	2349	15038	30249	50272	19220	73950	68339
Polyketide sugar unit biosynthesis	15188	39982	14161	40875	29039	37459	20863	15036	9038	35740	40020	40339	32220	33860	51252	26828	35450	52573	36629	17590	23949	51166	46698	31007	34889	29650	14074	38827	25559	41381	51864	31567	43169	40438	28231	24383	44693	54141	26647	42646	27780	47703	14631	18417	24902	33590	20724	46781	49457
alpha-Linolenic acid metabolism	5252	69	1405	1247	261	523	1105	3338	8660	1063	12	4403	399	2983	306	6398	1211	862	764	7447	5917	246	346	1403	524	1188	6174	1092	5684	1859	275	854	381	1036	3658	2267	1833	959	6340	857	2407	1161	9455	250	1925	2466	277	198	1755
Starch and sucrose metabolism	89770	176641	84302	204372	149002	210027	122602	87504	58011	206552	107249	251468	160209	138001	166062	130950	174338	270301	185940	63478	105655	248060	241041	150829	154170	161489	55141	131318	101658	217059	277375	177864	210906	204372	125188	104728	236615	305442	123234	224940	116693	232733	60873	81262	107028	160239	88789	246617	251874
Butirosin and neomycin biosynthesis	4632	12294	3818	13929	8807	12256	7781	4336	81	12751	8094	18059	11708	8967	11618	8595	10077	15377	12328	4908	6899	16797	16661	8591	10718	10851	3452	9931	4360	15007	17838	11243	15403	13036	8963	7797	15765	17648	7096	17608	8001	13796	2748	6061	6559	10389	6178	19305	17253
One carbon pool by folate	71137	130211	52467	111973	108791	112059	67891	51876	66011	125183	74798	116350	102270	84935	97657	99712	112259	138347	102674	61086	77625	136406	122866	95611	118624	101545	58321	94516	65394	120443	148496	122631	138376	136710	88140	76074	129982	177717	93908	127817	88675	127188	68090	66364	73297	95674	79917	134623	147814
Lipoic acid metabolism	10995	1995	8124	8152	5457	6417	4485	7586	13063	5644	7755	6578	4711	11382	11058	8453	7372	5769	8382	7441	6782	6513	8682	6483	2445	5329	7412	6305	12332	6573	5701	7940	3599	4902	7646	5665	5383	4962	9353	9282	9938	6818	10886	3112	7068	7707	7599	6457	5113
Biosynthesis of vancomycin group antibiotics	5329	13638	4111	13303	9414	10251	6883	5445	4476	11042	11562	14750	10386	10742	13683	9337	11476	15025	11403	5772	7349	15927	13995	8894	12172	9494	5038	11813	7095	12478	14512	10976	13963	12628	8848	7696	12694	15734	8962	12970	8283	13167	5640	5587	7082	10212	6555	13807	15348
Ubiquinone and other terpenoid-quinone biosynthesis	54796	40269	34285	31958	22005	38834	16012	38382	78056	26055	20948	44971	20959	44524	29928	49416	27786	23065	26907	46081	39732	35446	27850	26104	41359	24817	47998	36839	58091	31644	30311	25944	37054	30055	40236	28805	28164	42684	54044	31606	36009	25772	67411	15513	22777	36547	15955	28180	41564
Nucleotide metabolism	13652	5473	8913	10183	7878	11338	4980	7717	17399	11979	2779	14369	7245	4394	3658	10527	9724	7273	7050	7359	7469	7128	4405	7998	4529	6302	7869	2862	12866	6852	6455	9518	6270	8281	7604	6385	7020	14850	11219	6579	8943	8063	12301	3152	6035	10128	7033	5963	8121
African trypanosomiasis	2696	70	716	707	174	417	736	1632	4329	647	5	2406	249	1921	308	3268	450	543	809	3586	2660	178	260	488	306	294	3177	981	2308	917	74	507	326	582	1914	1105	827	547	3232	571	948	523	4282	155	989	874	178	241	1163
Drug metabolism - other enzymes	41757	62564	32014	56395	63562	65224	36225	28997	35155	69645	33997	54673	50723	43884	49710	50910	60167	73353	57065	30402	39321	69573	62886	55060	58989	53050	28167	48161	38972	61320	75342	63594	67960	72259	46581	38186	67422	94450	47929	66491	47901	69987	33902	34846	42478	55842	42155	71248	72716
Ion channels	3980	1047	8792	4467	3914	6335	2586	4068	4405	3897	1210	6469	2380	4682	2212	4036	4088	2433	4470	2879	3189	2379	2013	5262	1688	2722	2555	1490	7005	2512	984	4280	1781	2455	2532	2076	1695	2331	3409	2592	1953	4213	3795	3620	5273	3385	2168	1860	2111
Biosynthesis of ansamycins	9126	19771	6251	23674	21906	18277	13968	6460	4489	27622	8933	26447	21272	12909	13288	17656	20886	26905	18778	10151	12588	26651	26137	17767	17058	19054	6927	12141	8449	22913	29573	23384	24846	26140	12264	12229	26078	40956	15613	25730	14222	25344	7322	12240	11362	16169	13555	25638	26950
DNA replication proteins	169053	231024	127980	226190	228404	255601	138898	112093	157905	265299	150112	225167	202044	165156	198406	193748	221001	282013	207744	117099	155742	271134	247397	208227	214553	195068	111099	175454	151450	228176	282172	245396	261091	272108	168813	148209	262277	372122	190163	253365	176878	264321	138534	137287	151978	207872	167874	264664	281607
Lysosome	8833	18748	3933	25788	12703	16154	8931	17837	70	14325	34810	18222	10472	36828	44411	8443	20423	24942	29983	2014	3671	33332	34741	19280	19210	15612	2840	33274	20895	25148	27091	12662	18146	14240	17056	14374	18761	23819	8393	30786	19309	22382	1140	6866	13648	21290	6067	30049	22995
Galactose metabolism	79143	119110	95066	150795	130913	181144	94435	69875	54025	175306	90285	154892	115834	120774	140972	101799	136383	205873	151580	52807	80167	185215	184487	125519	112028	134763	45558	100961	88376	158774	199150	144768	152088	153957	95705	83989	174378	257575	97827	167424	96566	192718	51610	66322	102234	130966	80165	175695	177289
Photosynthesis	38998	80309	34151	76359	69651	70226	47888	31701	35301	83200	42279	92649	66445	45349	60099	58875	70859	105926	62398	35491	52673	80478	68758	58095	67444	65224	29956	52892	35441	81788	111441	70165	80117	87322	49676	43937	86674	108254	57865	63843	37203	89426	34996	41002	43336	59711	38749	77720	95047
Phenylpropanoid biosynthesis	7612	24222	12256	34544	17532	27650	16920	16860	93	27034	18078	55608	21358	25930	28118	18151	24137	40931	29558	8012	13752	35813	40028	23063	19238	25441	6635	21997	15421	38330	49850	21579	27035	27590	18737	16815	37366	46848	14743	35372	19953	34147	4444	9096	12409	24581	9206	37177	39623
Glycosaminoglycan degradation	7925	14367	3501	20069	10571	13060	5764	12141	64	9187	29362	11374	7571	29492	36821	5838	16720	17457	21951	740	1719	25281	24772	15503	13913	11143	1815	24669	18236	18535	20598	10380	11618	8988	13010	9493	12024	14956	5743	22502	13961	16592	451	4560	10997	14681	4405	21203	16254
Nucleotide excision repair	43716	76952	36053	72203	71506	79136	46344	31042	35206	83473	38196	79200	65652	48963	54174	64024	68853	89074	64220	41070	51826	87023	77932	59100	70810	62107	34796	52387	35790	76076	90869	78587	87402	88318	53947	45985	81846	119749	59821	81054	54695	82526	40534	43797	46528	59691	50953	85200	93998
Bacterial toxins	9630	17266	13888	23672	25978	24034	17028	7591	242	27963	18187	18456	19147	19160	25610	20995	23063	27249	24601	12409	14608	25550	27750	22767	16350	18758	7844	16706	11708	22697	26470	27451	22653	26941	15263	14002	25239	37104	16432	30167	17520	27437	6964	15854	16449	17739	16524	24852	27647
Mismatch repair	107364	152419	84921	155119	156332	170136	95045	71020	96628	178608	98112	157469	134183	104515	124884	131211	147771	185414	137935	77629	102549	181423	164656	137610	139840	133154	71946	112629	93641	151420	188451	164659	175665	182683	107620	97416	174473	253629	126536	169261	117877	173901	88641	97504	100570	130781	116524	170739	188046
Ribosome	285443	456196	248068	422446	436180	453482	268984	189866	238196	487752	265412	418363	391730	291829	351854	366238	418241	525857	391791	220619	300026	503521	463430	379674	417636	387131	198508	325494	243678	439738	535852	474581	518613	519498	318810	277425	491949	642066	346301	473039	325284	495734	234260	282178	298665	365350	332494	504649	541884
Pyrimidine metabolism	232312	352947	206252	334484	337440	362192	210499	161226	215449	389073	212673	337230	303926	238890	286064	298207	331455	409613	314896	182229	235176	395194	359792	304349	326246	299367	168197	260826	221948	342739	413253	370808	398765	407793	254067	219175	384177	527909	285520	372197	262074	391329	204584	215573	237086	295515	256220	391947	422738
Proteasome	4903	8539	1465	8636	5629	7031	5203	3931	4344	9021	7050	8873	7170	5558	9007	7188	7343	10316	7369	4675	6159	10018	8996	5927	7759	6023	4050	7323	4997	9060	10791	8511	9814	9605	6050	5220	9884	12395	6969	9287	6725	8698	5231	3937	4267	6434	4194	10079	11393
Homologous recombination	126231	175209	96314	171287	174718	178951	108106	82963	118486	196632	112126	171268	153790	121475	143333	151579	168298	210088	156804	90862	121192	204300	189345	155673	161016	149154	86776	129065	109862	173755	211404	190516	202756	205793	128409	112417	200581	259969	146633	190151	132797	194824	107767	111404	116080	149047	128594	200899	213922
Glycosphingolipid biosynthesis - ganglio series	4266	11842	3179	13784	6705	9736	2915	7285	3	5320	24140	5241	4451	21073	30140	3263	10840	10870	14633	442	1022	18217	17220	10616	11657	6659	1430	19877	15616	11903	13306	5674	9441	6172	9247	6954	8060	10965	3762	14942	10168	10613	307	2792	6725	10321	2666	14723	11777
DNA replication	91617	122090	73901	123441	125723	140979	76338	59284	83471	144021	82595	118897	107786	90133	106590	106378	118741	148893	112619	65065	85600	144003	131608	114574	112840	107175	60699	93345	80943	121083	145469	134783	140011	145532	90481	80920	141265	199854	103046	134895	96652	141138	75636	78691	84270	108833	95034	139663	148670
Glycan biosynthesis and metabolism	16874	5654	4478	6158	5149	3753	4361	10889	25977	7054	2970	7967	5173	6502	3776	11907	8216	4863	5641	9788	8517	5980	6349	6399	6713	4554	12105	4401	16257	5707	5108	7983	6765	6194	9958	5313	5593	5374	13749	6605	6953	4512	18315	1954	4176	8462	2691	7347	6266
Insulin signaling pathway	10144	14175	5368	15347	11856	16052	10164	7839	8744	17578	10320	16551	13283	10927	16516	12901	13360	21072	13818	8483	10814	21475	21359	12988	12388	13310	7200	11797	10920	18491	24872	14430	19877	16702	10521	8656	21094	26398	12635	20255	9611	18840	9203	7253	8771	13571	7380	23343	21429
Transcription machinery	104335	170669	74154	181389	159626	184422	109548	88877	87540	195009	129595	198354	148894	150284	179090	165546	173639	236076	166717	108444	128628	216784	211450	148710	158464	146351	91363	149969	109863	201018	248031	175378	194185	208541	135407	115630	218611	284563	151855	217255	134884	208429	103955	81639	104586	166093	98903	215018	229318
Photosynthesis proteins	41698	80460	34944	77863	70359	70734	49323	34071	39635	83994	43781	94518	66879	46547	60627	61594	71382	106583	63162	38631	54942	80709	68961	59185	67791	65770	32743	54087	37726	82785	111725	70997	80351	88077	51104	45270	87437	108915	60691	64837	38149	90129	38844	41120	44072	60799	39702	78017	95732
Biosynthesis of unsaturated fatty acids	32123	18490	16723	23622	16433	23849	17332	22660	43465	23516	8548	34663	17266	26804	14929	41248	21818	26528	20508	37765	34849	22830	21704	21358	18491	17247	33462	16669	35198	25416	23158	21341	23181	25471	26120	18747	27568	30764	38875	26503	20643	26778	47255	9096	18756	22198	10731	22602	30657
Translation factors	68869	102719	51593	98042	98644	102608	61180	46123	61491	112491	62845	97328	88833	67701	83182	85906	96726	122043	88942	52556	69188	115607	105788	87822	94649	85014	48345	76175	61339	100858	121540	110406	116072	117938	75088	64441	113143	148383	82276	108559	77449	112649	58070	59042	65978	85020	74140	114035	121986
Huntington's disease	9976	2179	5449	5638	4471	4891	4858	6638	13067	6125	2741	9781	3626	9662	4783	13628	5899	4272	6667	13654	10241	3717	3803	4805	2881	8468	11866	5029	8394	5485	3995	6639	3180	5983	8522	7278	5021	8859	12300	7064	7989	6261	15426	3252	6746	6196	5363	3577	5104
Pertussis	26901	779	6680	5744	2655	4194	2844	15685	43287	5484	4854	4688	1671	10259	6263	7626	5700	4176	5152	6415	5946	4079	5961	4760	1990	2446	13251	3585	22723	4334	4414	4145	1266	2020	9291	3456	3668	3527	15487	4719	6759	3943	24351	956	4109	10417	2097	3082	3204
Bacterial invasion of epithelial cells	3287	4	637	273	94	236	147	1469	4328	409	2	107	46	259	5	390	328	76	50	242	314	18	11	430	100	16	1001	42	2175	56	10	200	3	78	343	18	14	75	1254	16	141	146	2088	55	162	778	23	35	117
Metabolism of cofactors and vitamins	27105	17184	18568	23155	17392	23585	15922	19194	34860	22940	11371	28984	17143	20546	13079	32702	24562	25263	19738	26248	26013	21640	20855	17823	18313	18848	24255	14632	29908	21397	23655	23909	21100	24013	21254	16765	22436	27825	31735	23676	17220	22893	33610	12458	14976	21239	15446	19080	25960
Peptidoglycan biosynthesis	109634	161954	98904	152517	150623	165374	97041	73274	97090	172321	93943	162817	140010	104811	126882	138062	148668	190212	140728	83329	108672	180064	164531	136999	149850	138753	79075	117105	100023	156200	193581	166905	184115	184898	114653	96844	178078	225039	131683	169484	111822	181968	94778	94046	112621	134333	117291	179033	195652
Transcription related proteins	2739	139	3179	857	297	2624	383	2083	4327	1641	25	403	406	1250	93	965	1138	328	1332	671	669	147	302	2279	265	1037	1201	650	4537	376	112	536	125	207	1063	182	244	3809	1539	769	954	754	2333	237	438	1449	1133	598	581
Carbohydrate metabolism	11696	22094	11019	28710	24228	37314	19527	14943	4628	36582	13241	33562	23570	25144	23224	20219	28412	46466	29509	11454	18295	38958	42094	29143	19815	25879	7864	17340	15055	35168	45647	23838	31479	30968	18615	15663	40921	62856	18611	37232	19317	39684	7913	10515	16711	23430	15283	36421	37760
Prion diseases	2970	879	784	1079	1155	1311	831	1886	4329	1957	35	1046	894	1211	317	1748	1105	812	1034	1738	1409	781	281	1451	861	1381	1899	1139	2250	898	455	1380	846	1620	1045	910	670	5079	2341	1565	1250	1617	3106	343	610	1582	1133	445	1564
Cell cycle - Caulobacter	61282	95622	51311	93409	92951	108698	59922	42771	52760	108556	55926	101963	84213	67554	75046	91675	89046	120943	84743	60936	73558	111394	98061	83609	89443	80358	53334	70717	53560	97780	112604	105836	108245	115693	72419	65868	112970	156547	83686	102780	73690	111228	61019	54502	62031	82269	68663	102636	116893
Caprolactam degradation	16501	872	5031	7605	2518	5935	7534	11924	26067	5682	91	25664	2576	15581	3027	36510	4532	5695	5110	44352	35947	2771	2149	6670	2730	5941	32099	5141	19798	11603	1522	4860	2964	6581	18541	13531	11770	10326	31689	6279	14717	9444	47085	2983	13301	6699	2972	1401	11377
Thiamine metabolism	64796	85654	56694	100541	96075	106075	59534	45618	61208	107232	60078	106014	78158	64463	78081	78682	89332	124586	87695	44890	63274	108748	101366	85478	75658	79380	42303	66727	60492	100074	126447	95932	101177	108908	65525	58851	112975	143658	78174	100638	65970	113163	54500	56618	60426	79540	64698	107192	116968
D-Glutamine and D-glutamate metabolism	18636	26984	14233	28744	27833	27608	17603	13281	17556	31148	19525	29762	24003	21559	23503	26137	28412	33535	25257	16413	19905	32431	30482	24135	25090	23285	15148	21025	17734	28556	33707	30565	31213	31943	21318	19194	31345	39781	24353	30864	21553	30901	18397	18093	19202	23867	19703	31344	33428
Tuberculosis	16130	28917	16106	28864	25880	29059	17951	12498	13289	31096	16557	33023	25188	20688	23711	25250	26273	34676	25193	16154	20216	32573	30470	23074	25880	25526	13941	20498	16322	30493	36942	29344	32169	32005	20617	17546	32810	40692	22836	31175	18980	33744	16291	14640	20762	22820	18166	33551	35842
Lysine biosynthesis	86784	136538	64033	144503	123696	176375	100374	68134	83321	177407	72293	154148	128061	100528	116936	133315	147585	214582	135385	80124	107469	184135	171945	119933	121491	131173	69878	99508	89686	164568	209852	155916	171176	178872	104703	97869	194886	262288	127864	175845	102472	192796	85293	59992	87471	135595	77111	185038	195197
Aminoacyl-tRNA biosynthesis	136755	219137	130762	217550	213615	228240	140107	93145	110463	243197	125183	234559	197392	139156	170265	194194	205012	267723	195335	123874	161683	251078	231113	185371	198525	197395	104407	152655	117099	223964	276256	240577	255552	258903	157523	142276	253953	311582	177740	236147	154342	251025	122582	143453	150319	178897	165979	253203	273990
RNA polymerase	21212	28891	20154	28197	31949	33091	19657	13380	17696	34809	17497	25492	27013	19471	23386	26662	28636	36555	27711	16133	22012	33121	31826	28296	26724	28258	14339	20694	17213	29626	35317	33741	35035	36218	21088	19385	34880	44910	25085	33087	21596	36506	17320	22855	22727	24653	24698	33804	36419
Glutathione metabolism	51107	34638	29152	41167	34759	32647	27488	35337	65336	38815	31420	65736	27972	49043	40127	74557	38209	39750	36689	69968	57587	37957	34954	37583	35643	31823	60853	36868	56713	42722	38730	39052	37746	42226	48106	36722	41279	51083	67104	38239	38162	41379	77453	21256	37238	34254	29696	32328	47857
Inorganic ion transport and metabolism	56020	28865	23185	39818	28412	31748	26753	40643	78098	39387	27683	45748	24002	45919	41278	54533	35258	43595	37663	47201	44176	37650	44293	34517	28187	29000	46027	34684	60737	42892	45863	33618	37006	38596	39766	27695	44338	51917	59670	44866	32614	43893	68121	15816	29741	38202	18333	40642	48897
Terpenoid backbone biosynthesis	68982	112422	62683	103701	105459	113725	66648	46274	57426	120285	66790	105578	95320	76713	87594	97059	102212	128234	91209	61227	78490	120632	111356	92699	101924	96860	54798	79874	61129	111578	137953	115227	126064	128356	79611	69854	125064	159314	89911	114389	80660	120900	65880	68130	70594	88031	79973	123756	135039
Carbon fixation in photosynthetic organisms	81194	121099	53482	122957	120398	115322	74613	58194	74729	136162	77855	118381	107292	86044	102856	100706	117062	145632	109023	61617	78818	145244	136985	108662	111609	106765	56256	92555	82408	125040	153266	128574	140297	143255	86604	73454	139290	190232	99862	137402	86510	137751	69574	69786	72564	106244	79188	142462	149760
Protein processing in endoplasmic reticulum	5781	13327	1787	11748	8229	8313	6741	5360	4345	10796	9527	12952	10156	12329	12107	11739	11572	13581	9952	8632	8785	17297	16728	7447	12542	9273	7119	11588	6421	13472	15101	10666	15462	12592	9738	8622	14275	15750	10686	15962	9926	11371	7713	4909	6250	9960	5411	15139	15709
Histidine metabolism	61726	91810	27522	122465	96061	101146	78720	53277	52812	133017	86490	141084	99154	98794	113466	120015	119910	153739	112449	82625	93434	138464	139567	93176	81701	103270	66740	88178	72365	131966	161800	121696	120168	128135	93171	81786	146457	176245	103456	137900	89794	147188	78157	57076	85573	101336	63112	140639	142263
Ascorbate and aldarate metabolism	21713	11778	21821	21045	20281	27725	16968	15124	17819	28775	7345	25843	16972	23807	15093	32277	22408	20139	23251	30312	26410	20225	21603	23620	14952	21295	20704	13301	26182	19923	15771	24873	18551	22236	19097	17723	20252	47623	26928	24163	21906	29715	26957	12780	25085	23068	18626	17625	23579
Peptidases	236023	359902	172556	363252	338880	369056	228586	171713	214785	411782	220662	393507	315621	257638	294554	339954	356416	446769	325261	213377	260907	413105	375283	305047	331829	294194	189824	275154	237100	367878	448492	391736	402620	428769	264863	232922	409268	550387	311299	389376	264616	401816	225303	192926	221794	308033	236188	400314	446840
Alanine, aspartate and glutamate metabolism	117991	180993	80130	202362	178175	201577	126770	98024	113994	221952	123462	229273	164050	165030	175694	193176	193439	261977	187405	129280	153747	242320	231970	164087	169479	167189	112963	148578	129421	220493	259834	206223	217598	225896	157181	132613	241715	311015	179385	229971	152750	234756	134858	101951	128380	177678	108974	236420	248669
Secretion system	282034	176159	142964	222500	177303	198054	145814	187992	374605	234545	98984	395785	177227	177670	159631	385198	203823	254842	211695	341214	298792	221022	212578	192363	166472	205345	305663	139890	260448	249197	277491	218587	220062	241128	250374	200863	277227	290666	354931	223465	179712	243951	387001	119535	178613	202140	137844	231215	277432
Protein export	79082	105425	61184	113078	107734	123351	70566	53676	74748	125928	70449	115261	96528	82948	95862	101104	106832	137836	101539	63493	81509	130912	121388	97406	97123	100112	58573	81836	72285	114858	139123	120937	125923	128216	82957	74375	129114	170276	96034	122095	85699	130518	72554	66950	76491	99022	76057	127994	134426
Flagellar assembly	104183	63443	28214	78170	23280	14860	38992	72871	155850	56331	14708	218483	54462	42263	41231	141300	50776	67479	68745	135402	102038	66940	52495	32580	47224	61467	123376	44790	83327	91550	122486	44068	63125	67876	85412	72242	86954	54925	130526	50464	41207	54416	154627	13060	36776	48066	20946	75041	102067
Amino acid related enzymes	177181	269877	138049	271521	248372	277928	171780	130356	162506	300878	162322	305603	240475	196478	222632	256725	264240	345074	249019	168256	207996	318134	291061	232645	246634	237964	147066	202629	175496	285280	344769	293243	308363	319451	208711	182303	323407	401147	239222	295565	203154	317529	176187	155475	181813	232856	177587	310641	337650
Toluene degradation	25781	16162	11151	15608	12534	21105	10542	20804	34903	14944	10905	20519	11794	18689	13617	26841	15628	17043	13666	26380	29059	16248	13404	14115	16414	17519	24508	16354	22911	19829	21129	16495	15158	17923	22456	15814	17348	24896	29472	15689	20170	19281	35541	5890	14293	22537	14701	15389	19942
Metabolism of xenobiotics by cytochrome P450	8590	1759	5482	7114	3946	3510	7598	8014	13067	4630	574	22858	4015	14701	2284	31292	5856	6549	6364	34576	25446	6488	8077	6385	3317	5654	25146	4119	15189	10779	3662	5919	6221	7488	15348	12069	11802	6810	23795	9790	11368	6595	31339	1673	8124	4572	1858	5713	10568
Glutamatergic synapse	10432	17636	6063	18565	14663	16697	12085	8886	8749	20581	11639	20921	15692	18859	18579	18675	19181	26285	17977	12633	15002	24321	24975	14207	16759	14674	10273	15049	12403	21566	25999	17922	20919	20897	14427	12270	23998	28043	17007	23933	12242	22034	12031	9303	11244	17619	7565	22827	24738
Streptomycin biosynthesis	27003	58525	27697	64359	44067	60414	34692	26763	17862	54929	51360	71855	49935	53611	68765	49138	55009	75835	56881	34901	41986	77233	73126	48147	52194	46280	26968	54330	44883	64992	75560	50252	66235	60870	46445	39206	68856	80355	45149	69779	43576	70148	29707	27122	38754	52098	29971	73930	76553
Tryptophan metabolism	40301	15823	25381	31680	21894	27553	27741	30037	52364	30124	11962	71091	20059	49166	19951	93104	26868	32569	24820	101696	84748	21214	21562	27386	18541	27323	73971	25996	46844	41304	24362	29784	23073	35674	50871	42064	43690	37762	77763	30877	41915	35179	100012	15162	34481	26817	17882	21779	41473
Drug metabolism - cytochrome P450	8696	1785	5524	7371	4337	3527	8037	8115	13068	4714	576	23692	4059	15452	2386	32373	5907	6706	5930	36182	26863	6597	8140	6410	3390	5832	26031	4388	15293	11260	3701	6152	6299	7869	15887	12590	12262	6993	24703	10350	11961	6852	32823	1709	8579	4609	1910	5746	11086
Amino sugar and nucleotide sugar metabolism	181437	250739	227693	289669	240700	343364	172219	137528	154444	322520	196455	293313	227722	230078	271323	225984	255888	341069	271792	130637	174191	326250	312163	228302	238688	234557	120691	213325	210452	279900	340649	289853	284306	290430	194934	166170	300965	414254	213039	295508	189646	319302	146425	146320	181724	276177	174227	303229	325035
Biosynthesis and biodegradation of secondary metabolites	13339	4970	8508	11106	5410	9912	7158	10659	17392	11878	7975	17131	8032	13029	11342	18780	11841	14730	10091	17496	15326	11235	13820	11485	6558	9264	14384	8835	21494	13634	13346	9701	8689	9605	14043	8613	13783	17538	18090	13164	9244	12643	19684	2463	7740	12543	4200	11923	12433
Two-component system	291365	195939	176005	290367	191596	235767	177793	217858	375066	273063	142428	525807	215534	242479	211889	424952	246283	323696	257011	374405	339405	271097	258609	214463	175890	241621	323972	184071	307975	311521	345370	248240	235171	287366	270228	230354	330452	365399	394751	273635	200882	297964	409602	105733	183884	245730	131775	270939	332144
Flavone and flavonol biosynthesis	874	848	41	1913	403	975	776	1561	61	1269	347	4370	1160	1381	419	647	1064	2559	2223	148	320	1988	1532	1324	746	2084	166	1071	4	2393	1339	782	858	846	1210	784	1129	1234	326	1172	470	2619	48	838	2256	906	474	1942	1352
Function unknown	278211	187117	173838	246836	201873	246246	155265	197552	347940	250762	140717	318656	181171	232613	190813	305936	230319	278553	227671	245818	243295	254266	252663	220464	180118	195913	233000	176078	285281	250518	274225	237871	232889	247857	215279	178806	270443	339773	306995	253910	186326	263326	317717	135527	172774	226250	146593	239732	283976
Pentose and glucuronate interconversions	47060	64124	47731	104752	75406	110826	64630	46990	27347	119974	44178	126896	82124	89405	71473	80516	97015	137218	103488	52956	61682	128566	131100	82985	65357	92357	38644	61447	61952	110862	126904	89022	97269	101304	73932	58205	116277	198846	73622	128724	72303	129012	42586	36840	63933	96411	49264	117255	111769
Biosynthesis of siderophore group nonribosomal peptides	7096	4852	6770	5628	3152	11195	2549	6155	8668	4080	4279	6479	2318	8692	4897	9448	6146	5019	5267	8658	7389	4819	3145	8024	5003	3296	7444	5637	16122	5695	6240	3043	4894	4013	6338	4526	4807	6339	7839	3301	4534	5233	9705	1127	3481	5878	2609	5621	6370
Chromosome	227102	305123	163355	293736	268656	303272	183955	158276	231707	330414	179213	343410	261566	214369	239101	286519	286125	364461	263243	185679	223584	352148	317221	250429	278589	246890	175641	224060	216536	307127	380828	309376	348887	351580	225387	195174	347770	454248	274342	320061	213399	333740	218802	158660	185073	255934	192332	340054	377462
RNA degradation	66089	84045	47028	88916	78663	87854	51717	46413	65585	92823	59649	98958	73822	69639	76354	79764	82497	105579	78671	54458	64060	99021	92377	73824	77260	72923	50798	67610	61667	90701	107756	90335	93378	97139	68178	57463	96584	134509	78599	95497	70198	95660	63157	48218	55037	77138	61615	95430	105930
MAPK signaling pathway - yeast	6090	4329	7056	9509	8376	11795	4991	3518	4404	9508	10721	6971	5917	8912	11562	8992	9113	12144	9480	6777	7120	8676	9403	9083	4185	6958	5541	7776	7899	8640	7449	9098	5737	8749	7315	7687	10795	13527	8038	11830	8328	11281	5936	4754	6242	9557	6926	7477	7796
Electron transfer carriers	11830	2084	3725	6012	6956	4834	3239	6448	17383	7402	3623	2208	4188	1413	3180	5283	5780	3542	3959	2676	3624	3423	3309	5770	3145	5300	5058	2922	8686	3419	1975	6262	4693	5094	3882	2467	3274	8573	9517	5631	2915	3894	9803	3798	2220	6518	5504	3460	4034
Porphyrin and chlorophyll metabolism	92132	139371	38130	198494	195093	175695	129643	73733	95788	222782	137775	210799	140170	111155	146807	194766	174595	272367	160406	135744	152720	204939	187458	158535	132397	135980	103157	127473	87040	195214	237794	208748	184414	238045	135873	126970	238779	323603	179736	191536	151682	218449	125333	119144	87751	154272	102156	185463	212928
Geraniol degradation	20205	5145	6288	11767	4198	4270	10989	15299	30413	6558	5096	37619	5438	27967	9785	52284	8415	9228	9842	63374	50845	7027	8101	8483	7597	9135	45102	11901	24941	18793	5615	8128	7464	11408	28834	20529	18787	10470	43838	11901	23820	13503	63566	3961	19138	9408	4113	5071	18286
Ubiquitin system	3135	86	759	2067	746	1020	951	2279	4331	974	2417	1110	284	3016	3271	1566	1348	1347	2135	1461	1509	1481	1900	1420	273	1405	1720	1861	3557	1385	1104	851	427	766	1943	655	1223	1252	2294	1709	3018	1641	3078	476	1559	1588	1058	1388	1399
Cell motility and secretion	37021	25610	21208	35314	28457	28314	18156	27101	47835	29009	30869	42162	22882	31504	28712	41792	28976	31230	30153	36277	33330	32888	31227	28523	25222	27364	34796	28227	34751	31859	34274	29513	30192	30478	31642	27653	33208	39320	42277	34881	29774	30147	45156	20942	21935	31389	25123	30294	34073
Carbohydrate digestion and absorption	1208	5156	771	3819	2518	827	1351	1135	68	1857	5257	6432	3465	1549	7209	3025	2130	1307	3417	2734	2292	5418	3760	3090	4525	2669	2109	5019	3480	2766	2106	2107	6045	2525	2700	1564	2460	2078	2077	4037	1357	2963	1716	1764	3802	974	2721	4374	4774
Inositol phosphate metabolism	11616	11792	28567	18740	15253	29805	13422	13701	8896	15832	7839	31652	13493	26989	14201	37810	20340	20895	18664	38183	32610	18418	20565	21596	12384	17708	24865	14030	33083	22132	17090	18307	16263	19888	23437	19424	24252	23841	28461	22185	19682	22302	28719	8297	16638	17859	10680	18175	22131
DNA repair and recombination proteins	396654	518092	321773	519357	518238	571294	334101	269749	385725	602068	332493	532511	464209	383553	431616	489733	508856	643335	476093	315027	393739	608522	565883	471564	479422	449800	291074	390885	365823	537315	637784	566260	606536	623440	398055	344284	608010	809719	471989	586157	394026	603490	364334	316446	354354	466499	384265	598917	651099
Plant-pathogen interaction	17535	28923	11428	31108	25001	26311	18416	13570	17479	33172	15792	42883	26058	18080	23863	29037	26472	38352	25396	20102	23319	34575	30356	23002	23918	24883	16776	20317	16456	33418	43432	30031	33864	35742	20756	19475	37806	45230	26913	30937	19741	31975	19928	12740	14716	22177	17267	35341	38249
Type I diabetes mellitus	8300	8977	5214	10230	9896	9847	5879	5725	8737	10471	7575	10537	7973	8201	10053	9011	9370	11801	9300	6003	7319	11615	11352	8407	8377	8161	5973	7726	7227	10675	11976	10188	10449	10534	8165	6984	11138	13637	9482	11363	7574	11047	8023	5634	7157	9352	7379	11619	11829
Protein kinases	60079	41805	35184	55850	42455	50770	39492	43213	78613	59328	19580	92221	43053	47136	37786	83405	50031	73184	53470	71293	67209	59661	61158	44966	39493	52318	61745	34126	59202	63985	73040	51775	54307	63226	53295	44002	72120	87341	79820	59977	41385	70416	80337	23308	41149	54133	24621	57178	74055
N-Glycan biosynthesis	1100	5016	475	3457	2560	1483	1882	1431	16	2178	4161	2048	3032	3696	4047	2296	3993	4078	3275	1535	2302	4005	4322	2303	4881	3665	1188	5135	1378	3908	5018	3004	4283	4197	3126	2858	3274	3261	2477	4105	4042	3210	1094	1467	2141	3542	2812	3294	4537
Lipopolysaccharide biosynthesis proteins	108239	69769	30039	66441	47384	41401	26507	74178	156261	48661	82288	58588	45609	77004	73175	70071	65615	46261	62539	55989	53866	64700	64779	61603	69811	50589	73390	75321	109988	54346	57843	57143	65697	53655	69901	52867	52392	62392	87451	64155	61511	53015	108525	54086	44004	73593	43807	54020	63593
Fluorobenzoate degradation	157	42	266	1421	148	55	1929	1214	7	362	5	4528	369	3464	308	6741	1190	712	150	7597	5808	249	274	1668	327	614	4982	688	3470	1964	147	690	385	1152	2853	2307	2146	816	4138	1288	2601	1308	6880	102	1774	46	256	107	1566
Penicillin and cephalosporin biosynthesis	3456	1313	5852	5434	2977	5843	3659	3824	4468	3838	4350	8514	3018	9546	4915	10491	5717	7243	6064	10932	8476	5997	7675	4497	2550	4998	7826	4943	6463	6349	5598	4555	2592	4081	6991	5630	7163	4920	8880	5468	5127	7949	8989	2260	7609	5234	2304	4284	4624
Aminobenzoate degradation	22302	16414	27913	26772	17085	26921	19504	18213	22326	19137	19775	56092	17065	39166	23990	68997	21718	25617	24488	76995	64971	23120	23171	23815	17674	29133	52430	24563	36471	33948	20969	20026	21125	26432	39476	32971	34658	25917	54947	30597	33496	30891	68006	14685	31841	23381	18700	20061	34919
Limonene and pinene degradation	20628	11185	15001	20693	13621	12484	17651	15783	26332	18010	14017	43942	12756	32182	15438	61760	16427	18388	17550	69652	59375	16151	17071	17935	13273	19917	47682	18376	27854	27003	14032	17889	17496	23381	32410	27361	29836	26052	50227	25321	27732	23069	66278	11716	25099	15431	13398	14272	30328
Lysine degradation	33266	15847	10796	28167	19227	17004	22824	23702	43563	26254	15320	57517	17961	41230	21398	74989	23395	28120	22862	80844	67301	22462	22961	21338	16649	24102	59619	24236	33965	36378	25554	25591	23110	31259	42382	33594	38072	32999	63332	30165	38296	29899	80400	17502	27964	23249	15997	22191	37203
Phenylalanine, tyrosine and tryptophan biosynthesis	93441	137578	49458	148864	114124	156234	94566	74690	95721	159610	81722	183559	127393	101777	122975	134523	139669	199664	131086	86518	110646	184018	176477	119046	119515	120530	78314	104868	95114	165414	214912	140819	170429	165542	106736	99113	190701	245921	131347	168770	101095	179193	97237	63084	83902	128440	65200	181381	197683
Ribosome Biogenesis	215956	259142	156461	259244	256479	271192	162480	141857	223213	294390	156217	287177	228546	179104	213506	246323	246082	324190	237216	159927	200047	293243	271590	237979	233778	223039	153197	185736	189354	271226	335725	278265	298953	308511	200250	170560	305362	384193	242753	277944	185818	303740	196260	162602	179223	229745	193089	302163	329269
Bacterial motility proteins	200448	141188	56272	184789	68920	46147	100584	143049	285832	139002	34808	502623	132227	115957	95685	335228	128051	167583	154491	317591	243118	155114	131266	78227	107556	140625	272794	94927	165688	214630	276118	118982	146148	166867	192682	167020	208448	151338	290791	134793	103103	133150	330414	34869	88631	107019	49835	173292	235199
Prenyltransferases	40563	64609	38941	56622	53955	62843	34627	28281	35248	59391	37589	55380	50809	47958	50297	50390	56300	65396	50365	31219	40288	66358	61317	49123	59211	50964	30184	47933	40938	59132	71635	61241	68162	67005	46105	37385	63743	78120	48212	62949	48016	61339	35961	37211	37853	50325	41916	65913	71659
Methane metabolism	141223	192185	114630	240689	214203	250345	151269	107209	127106	262354	129096	260346	199325	159437	180556	218189	223549	306572	207885	141274	175357	273343	264081	193854	178819	189207	115604	152658	142493	241321	279846	246245	240477	274453	159938	151866	276959	395415	209518	270762	174633	276884	145908	108482	137314	208018	149597	249489	284311
Cysteine and methionine metabolism	121859	169298	91142	181953	160647	196660	114074	88912	118397	205890	115351	205953	149224	126990	151339	174200	171421	221928	158399	113863	135936	208462	189851	160414	157826	151350	99961	136626	131103	184206	223547	183266	199828	201604	130486	117416	206078	287729	157531	197820	117803	209237	122608	87822	115659	152286	107304	203600	226455
Lipopolysaccharide biosynthesis	71561	57023	17624	44096	30727	24526	15741	50769	103992	27143	59921	37043	32377	54185	46517	48255	44238	24819	39082	40927	37791	45831	41011	36970	56497	31613	52699	56795	68638	35526	38226	38546	51100	36158	49959	39304	32273	34091	60102	42699	44980	27522	75651	45859	25476	46875	30665	38073	43038
RNA transport	21099	21101	17239	24047	24536	30727	14996	13626	21931	28324	8445	29526	20792	14243	17693	21765	21468	34938	22896	12550	18104	29577	27351	22950	17417	23791	12729	14829	17081	27164	35512	24501	26828	30809	15508	15834	33129	42838	23228	27574	17264	34039	16894	11519	17376	23572	15950	27600	32147
Styrene degradation	2065	1766	6174	6098	4164	10307	4315	3265	72	4047	3758	12273	3413	8997	2353	17150	6059	6744	4179	18549	15281	3877	3027	7703	2439	4534	11647	4210	10376	6711	3550	4469	2865	6338	7815	7995	7961	7495	11374	4945	6323	7305	13831	4376	4895	4634	3796	2630	6717
Cyanoamino acid metabolism	26096	48275	30754	59147	39497	54371	32056	32119	17695	52909	32870	88982	42207	48291	49389	48841	49828	69455	54036	32839	38845	63710	65886	45863	41893	47991	26365	41030	39211	64956	78809	46475	53391	56669	40302	36018	65536	83963	41932	62737	41357	62993	28622	21894	31554	47664	25991	62088	69880
Chlorocyclohexane and chlorobenzene degradation	597	690	919	3054	807	684	4022	2644	75	1527	327	8138	1325	5466	1318	11170	2532	3225	1529	13420	11188	1344	2168	2748	1104	3193	7974	2243	4579	4424	2439	1537	1445	3236	5293	4209	4873	2270	8078	2713	4729	3683	11444	702	3714	1894	1729	1153	4333
Purine metabolism	313702	411804	286428	414282	401942	460465	262677	221652	320149	463001	258865	438485	361822	313943	352199	400337	398380	499807	382600	272337	324708	470799	435169	366706	382177	363929	248662	313144	311230	419212	497206	449071	473421	487277	321672	274696	468451	631388	390049	448185	322423	480287	312781	254548	298977	368089	301281	456681	513003
Translation proteins	140739	165521	102518	171626	171801	185514	108344	92393	148678	197236	101191	176868	150155	116287	131243	157810	164584	206108	152271	97524	122666	196345	177892	152256	152199	145007	96920	121387	121539	170717	204878	189077	195787	200580	126343	110740	192535	256888	154395	188609	122860	191581	125710	102722	110389	150441	123449	196477	207950
Steroid biosynthesis	164	19	80	570	59	30	747	309	3	164	2	1170	53	416	152	1395	25	151	16	2064	1808	105	69	42	97	223	1081	226	127	652	45	168	94	216	716	492	576	196	1260	947	726	392	1831	22	618	34	59	15	613
Carotenoid biosynthesis	183	261	200	1403	404	341	1965	1152	5	672	36	2786	810	1069	321	3854	1329	447	405	4100	2808	1308	1921	1763	406	484	2513	1443	3265	1594	272	531	1784	1047	1594	1149	1793	649	2373	2084	1487	1201	2612	107	1035	616	290	1905	1538
Proximal tubule bicarbonate reclamation	3607	1009	1061	3914	2856	1341	2863	2803	4337	3408	2647	5730	2096	5667	3525	7805	4681	3190	3614	7244	5377	4490	6018	2304	1681	2193	5537	2612	4547	4191	2962	3328	3075	2660	4629	3976	4179	2662	6254	6919	3816	2780	7083	2356	3261	3577	655	4191	3431
Secondary bile acid biosynthesis	3930	3961	5808	6958	3904	7193	4261	4420	4330	6753	3373	10131	4503	6783	5236	3558	5263	9291	6479	1090	2941	8598	9603	4031	3092	3850	1517	3460	4335	6981	9116	5345	5676	5614	3223	2921	8068	8791	4325	7463	3846	6036	2509	1352	2310	5981	1394	8079	7990
Type II diabetes mellitus	8375	9242	5168	9615	9423	9259	5970	5618	8738	10293	7682	10632	8239	6718	9950	9337	8434	10779	8957	6741	7465	11774	10762	8779	8440	7681	6184	7715	7973	9968	10798	9561	11721	10202	7446	6344	10873	12878	9165	11039	5467	10349	7878	5554	6453	7941	6055	11834	12272
Valine, leucine and isoleucine degradation	39638	31443	41556	47846	30815	39687	39812	34551	43841	41324	30358	104681	32180	81143	45011	131324	39765	47455	42912	145203	119469	38306	38266	37001	32236	42226	100117	47394	57542	63924	42780	44812	41953	55031	74320	61386	66812	50811	103759	49002	66755	53334	127789	25768	52524	36100	29939	37552	63750
Fructose and mannose metabolism	98414	153019	194560	187113	175857	287668	118323	81542	67788	235159	97679	159746	157177	150216	141470	141116	176859	239344	177130	75103	113248	224266	216104	159188	148208	171089	60844	115079	136834	181047	222438	202696	191603	208234	114887	102721	211507	318114	130878	215602	126119	225691	72014	81591	111749	199489	119761	198517	209972
Retinol metabolism	3463	5171	3747	5403	3901	3322	4680	3908	4400	3578	557	9973	3861	8969	1888	13588	4753	5229	4322	14585	12196	8113	8731	3670	5552	4563	9997	4337	6046	7462	4245	4365	7879	6172	7642	5600	7874	5565	11192	8916	6875	4829	13299	1678	4539	3103	1330	6381	9413
Fatty acid metabolism	47975	29100	23453	48108	37229	41370	40818	35783	61096	48492	23085	94248	33888	63520	33430	124843	43753	58349	41180	134897	115588	43489	46575	37299	32426	42746	95428	36845	53819	65057	47915	46914	44524	56905	74275	57246	69051	63911	105043	55687	63601	58165	129848	29262	49055	41784	25192	46076	69641
Chaperones and folding catalysts	152523	199196	93363	185070	165541	188378	113509	111174	165852	199120	116989	216048	158324	160154	164475	192933	181815	237817	171273	135732	153756	228050	209640	159016	185358	159195	128475	153504	149251	202176	245475	191982	218520	218535	159767	128951	223528	283702	188680	209511	147519	213841	159932	97352	122970	170547	113340	218588	242236
Vasopressin-regulated water reabsorption	0	0	0	2	0	0	0	0	0	0	0	9	0	0	0	0	0	0	0	0	10	0	0	0	0	2	0	4	0	24	0	0	0	3	0	0	2	1	12	2	14	4	8	1	2	0	0	0	4
Vibrio cholerae pathogenic cycle	18818	15174	10828	14712	12459	16818	8988	12030	26049	17818	7049	21715	12507	12204	9205	20376	14567	16333	14494	16364	14968	15622	13468	12561	14328	11737	16306	10744	16470	14812	17306	15320	15706	16605	14997	10963	16193	26597	20845	14764	13221	14788	21825	4991	9044	14445	10959	15139	18878
Pantothenate and CoA biosynthesis	78457	104248	55393	117348	98790	128268	74902	57254	78652	127376	64050	136987	97032	80171	90837	111290	112972	158659	103222	71408	89237	136313	126389	97503	94104	96537	65171	79472	77023	124528	152178	118475	124823	133588	88135	78319	144703	176503	104782	123662	83389	141889	80930	55913	73397	103566	65055	132809	142937
Pores ion channels	81332	64029	32431	71567	50720	49293	36120	63170	104187	52620	76552	102361	46982	95970	84875	114283	70148	65293	69486	104320	82869	74512	74558	64213	64837	52360	93693	80468	103094	72450	71577	63092	66413	66544	85652	62470	69395	73106	104921	75430	77014	63283	114517	36189	53871	66521	43750	64996	77910
Sulfur relay system	60214	33322	34706	58645	56649	65665	36441	39911	78277	63940	29732	67274	38770	40226	37817	63481	48576	72205	46164	47264	53202	53259	48898	53481	32588	43736	45439	30780	53829	54345	62597	57511	45688	60946	43161	35909	65649	84200	65409	54061	38282	63518	65815	30968	35577	47605	33313	53028	59558
Ethylbenzene degradation	4588	6290	9345	9016	6832	6668	5418	4526	4519	6574	11735	9952	5466	11542	9360	13136	7448	5892	8964	12514	11123	9687	10238	8225	6914	8787	8967	9617	11093	8563	5424	6027	9170	7659	8661	7933	8093	7349	10180	12848	7412	7610	11620	5788	7208	6796	5943	8866	9973
Pathways in cancer	7947	9047	2441	9450	6225	7686	5777	5891	8669	10270	7161	10763	8034	8103	8842	9779	8385	10667	7546	7063	8022	10270	9096	6973	8249	6415	6838	8137	7459	9925	11230	9559	10260	10529	7397	6668	10633	13044	9467	10066	7475	9036	8703	4114	5025	7949	5232	10103	11145
Dioxin degradation	9576	6242	10916	9517	11986	15097	9481	6571	8858	13484	1306	10583	8646	5081	4294	15321	10767	12152	10892	12976	12783	10753	12087	11134	6906	10914	9457	3654	11191	10606	10903	13077	11935	14133	9328	7567	12744	19414	14006	14036	11150	16678	13361	5644	10860	8671	9221	11932	14317
Circadian rhythm - plant	60	5	22	253	15	6	264	120	1	50	1	147	7	246	13	209	1	14	3	205	219	25	15	2	21	18	162	96	13	125	4	68	9	110	107	54	80	41	147	257	119	188	163	6	70	4	9	2	36
Caffeine metabolism	50	1	5	125	5	3	46	18	0	17	0	149	8	46	24	193	4	23	2	301	276	26	11	3	23	33	149	38	19	78	7	40	15	49	114	60	79	23	166	272	104	72	276	4	101	3	8	2	96
D-Alanine metabolism	14599	18623	16207	20030	24761	22062	12464	9033	13168	23703	10449	19848	17391	12521	13711	17758	19016	22017	18009	10228	13560	20693	18908	20668	17619	18287	10214	12981	12842	18587	22227	22512	21787	22937	13769	12780	20914	27223	16361	20369	12475	22811	12272	15887	16006	18727	17838	21305	22462
beta-Alanine metabolism	35350	33636	13723	40628	28853	31115	29072	27194	43573	37078	18896	74291	29095	43863	28637	82704	37676	47112	31730	83505	73913	40562	35469	31428	32818	30326	61466	30955	42313	48928	43134	40390	38142	47481	50255	40693	53260	57387	71159	40047	45011	43891	81792	15132	32439	31503	18717	34848	55025
Photosynthesis - antenna proteins	4	0	72	106	85	4	578	306	4	51	0	4	0	0	0	38	4	0	0	378	170	0	4	0	0	30	0	0	0	34	0	0	0	0	4	17	4	4	68	30	0	0	0	0	0	0	0	0	0
Biosynthesis of type II polyketide backbone	0	0	0	15	0	0	0	0	0	0	0	21	0	0	0	0	0	0	0	0	5	0	0	0	0	0	15	0	0	5	0	0	0	0	0	0	0	0	10	0	0	0	10	0	0	0	0	0	0
Butanoate metabolism	104317	83875	77119	118547	112928	120484	83468	79147	122760	127922	61994	170144	96426	107927	83060	185935	116097	137197	107565	168696	163525	117880	115681	104965	80390	111824	132150	82128	107670	133967	126011	122439	112714	138744	120761	104578	145483	167422	167561	133959	113398	142033	176063	64008	95370	109326	74129	115037	141782
Energy metabolism	128378	152820	79572	172586	163923	151957	104584	93638	134862	188955	121882	185492	140091	136035	146503	180046	170200	201606	156711	127424	137528	185232	179432	153016	149876	130532	114897	133593	134014	178940	207694	185707	179152	200321	148375	118659	189249	253984	170851	192166	148638	174153	144676	95040	98177	152435	105915	189990	199481
Calcium signaling pathway	0	0	4	7	5	0	34	18	0	3	0	2	0	0	0	2	0	0	0	22	10	0	0	0	0	2	0	0	0	2	0	0	0	0	0	1	0	0	4	2	0	0	0	0	0	0	0	0	0
Vitamin B6 metabolism	30585	38523	16952	35936	29352	37822	20647	22416	34913	37944	25597	38911	30549	31861	33817	32893	33545	41995	34305	22469	26185	47055	43108	30078	36820	32139	23271	30550	30816	38703	46996	35435	44010	40354	31199	24257	40819	57946	33791	41850	30228	42578	30469	19173	25152	33403	22373	45471	47725
Propanoate metabolism	86437	69594	59269	102914	91946	103811	73094	62556	96464	107600	58645	149187	76202	96144	84490	163133	87720	115837	87273	152211	143420	102064	94320	86299	70673	87891	114600	72903	93478	109931	94752	104131	93321	112101	100493	86680	121661	143262	143064	109243	87677	118459	152741	53350	83204	81965	58688	90160	122615
Biosynthesis of 12-, 14- and 16-membered macrolides	0	0	0	19	0	0	0	0	0	0	0	6	0	0	0	0	0	0	0	0	6	0	0	0	0	0	10	0	0	6	0	0	0	0	0	0	0	0	12	0	0	0	12	0	0	0	0	0	0
Glycerolipid metabolism	46440	56720	47278	77162	74559	91757	52405	35041	43999	96196	31857	86990	62503	46907	53622	73603	66002	94355	69252	50572	59749	85997	77457	67159	51889	66058	39453	42040	46820	78495	89119	81263	81315	89873	47684	50481	90923	146411	67478	89828	48900	98028	51243	38366	52280	64444	46394	82430	92690
Atrazine degradation	667	1358	588	3043	745	803	2726	1814	13	1827	117	8421	2050	4626	1140	11336	3414	5144	2259	12805	10165	2236	3460	1695	2052	3044	7935	2514	2880	4327	4006	2015	2234	3862	5692	5118	5303	3251	8157	4869	4476	3910	9201	743	3629	3188	883	1604	5139
Meiosis - yeast	158	94	131	1034	120	207	1320	478	10	304	6	3463	343	1163	266	4199	216	492	156	5388	4229	321	356	281	252	597	3284	613	257	1465	266	566	380	923	2019	1664	1408	727	3032	1131	1518	1099	4037	145	1396	334	306	401	1684
Biotin metabolism	25775	24072	10068	34795	25571	34513	16603	18568	30420	28296	26267	41629	21402	25961	28261	30442	27740	39873	27706	23479	25119	36734	34394	23826	21879	21915	21893	23468	23717	31323	38118	26996	28752	31039	25838	23129	34577	46602	32253	32287	29994	34258	28776	19871	18268	28867	19316	31257	35484
Bile secretion	4	1	5	152	16	3	56	156	0	23	0	59	35	34	1	208	282	7	18	100	56	5	3	413	4	10	59	14	775	88	7	37	4	18	69	24	35	12	61	11	105	98	54	10	30	0	5	18	20
Cell division	10830	14112	5765	13319	9098	12610	9018	8433	13010	13569	9913	15016	11106	12271	13029	15713	13955	19277	12463	11684	12747	16695	17157	10413	13336	8484	10786	12128	11661	15079	19448	14679	15547	17392	12973	10465	17481	22728	16302	15537	15076	15634	13196	5763	7631	14267	7912	15359	18856
Synthesis and degradation of ketone bodies	5373	4101	4981	6147	6524	6612	6813	3552	4615	7496	2438	19336	4818	12631	6080	25232	4831	8394	4925	29026	23377	3940	4043	4840	3846	10059	19389	7161	3371	11704	8058	6640	5993	10106	12746	11850	12717	7511	18910	6623	10962	9596	23923	4245	9647	4608	5577	5995	10564
D-Arginine and D-ornithine metabolism	105	485	98	535	255	338	285	378	6	923	19	505	630	474	152	719	502	338	583	569	561	578	261	661	312	1037	427	506	1006	349	236	204	686	387	333	627	478	271	500	232	330	352	387	264	228	756	256	113	242
Apoptosis	28	52	71	286	481	94	521	182	67	165	13	1601	203	894	726	2009	209	327	829	2335	1681	312	110	702	123	1329	1666	210	94	595	109	374	224	428	1128	996	585	314	1244	263	559	1715	1685	575	2338	262	398	240	415
Benzoate degradation	25377	26557	25647	40527	38384	40802	35955	20601	22387	44606	23704	73328	32607	48106	30184	95582	38356	48129	37172	98130	85699	38899	39928	37619	26625	42618	65936	32962	35785	53555	38705	41994	42297	51807	51562	47465	60784	56305	73700	51357	46730	54666	85831	25928	42964	32203	27137	40823	55785
Base excision repair	56908	73457	53123	78940	78656	85358	53476	40849	52754	92308	44956	87790	70262	63326	66133	82836	77611	98907	73101	58635	68095	90363	88173	70074	67713	69813	49003	56140	55105	85020	97125	85637	89364	94213	63955	53520	95280	119197	76954	92342	61975	94034	60171	47126	58926	72654	57777	89487	98639
Influenza A	7	7	53	188	21	3	429	133	1	56	12	356	16	583	19	440	4	46	9	528	407	25	21	4	27	38	441	102	24	182	7	54	35	215	208	247	149	81	278	57	120	138	485	8	122	7	14	2	119
Colorectal cancer	7	7	53	185	21	3	393	133	1	56	12	356	16	583	19	440	4	46	9	528	406	25	21	4	27	38	437	102	24	181	7	54	35	214	208	247	149	81	276	55	120	138	483	8	122	7	14	2	119
Viral myocarditis	7	7	53	185	21	3	393	133	1	56	12	356	16	583	19	440	4	46	9	528	406	25	21	4	27	38	437	102	24	181	7	54	35	214	208	247	149	81	276	55	120	138	483	8	122	7	14	2	119
Small cell lung cancer	7	7	53	185	21	3	393	133	1	56	12	356	16	583	19	440	4	46	9	528	406	25	21	4	27	38	437	102	24	181	7	54	35	214	208	247	149	81	276	55	120	138	485	8	122	7	14	2	119
Toxoplasmosis	7	7	53	185	21	3	393	133	1	57	12	356	16	583	19	440	4	46	9	528	406	25	21	4	27	38	437	102	24	181	7	54	35	214	208	247	149	81	276	55	120	138	483	8	122	7	14	2	119
Stilbenoid, diarylheptanoid and gingerol biosynthesis	1164	121	502	1779	705	148	1021	226	5	680	1757	2610	552	1145	920	3288	156	404	389	4631	4568	132	162	919	315	686	2477	935	289	1510	185	451	396	805	1756	1420	1437	503	2643	649	1638	1060	4050	2173	1433	234	2018	64	1725
Pancreatic secretion	0	0	0	3	0	0	24	0	0	0	0	0	0	0	0	0	0	0	0	3	1	0	0	0	0	0	3	0	0	1	0	0	0	0	0	1	3	0	2	1	0	0	10	0	0	0	0	0	0
Sesquiterpenoid biosynthesis	0	0	0	6	0	0	0	0	0	0	0	0	0	0	0	0	0	0	0	0	2	0	0	0	0	0	2	0	0	2	0	0	0	0	0	0	0	0	4	0	0	0	4	0	0	0	0	0	0
Various types of N-glycan biosynthesis	3	2	1	21	3	20	4	17	1	4	3	33	14	5	2	0	5	7	2	6	12	1	0	2	16	1082	13	3	1	46	1	58	7	10	5	102	6	18	40	12	25	8	5	250	118	2	128	0	1
Cytochrome P450	0	0	9	22	4	1	57	11	0	3	0	250	13	50	40	310	6	39	3	514	472	11	16	6	12	63	228	28	38	129	10	21	23	61	176	108	141	46	288	62	176	53	464	5	151	4	13	3	178
Membrane and intracellular structural molecules	114423	105468	48284	105170	74855	84763	52610	90691	147815	81074	93306	132382	74233	125892	109201	128562	101906	108962	99148	106519	99221	115867	114923	88499	101879	80097	107414	104297	132743	108405	120441	89323	103537	98474	109188	81682	105794	111454	130527	109125	94634	104302	138050	50305	76747	97705	51544	101893	119585
Betalain biosynthesis	4	3	13	74	6	1	121	48	0	24	0	1014	41	123	29	1168	6	118	19	1364	872	33	48	9	82	90	900	81	46	315	16	75	70	148	528	449	299	143	796	102	290	84	898	8	248	8	47	6	228
Pentose phosphate pathway	111662	135696	103067	167625	161852	180588	109725	83448	101288	198768	82611	173112	142744	122550	127604	146073	160197	206778	150426	91330	113507	193580	191446	152390	126394	142706	77632	106159	131413	171887	202527	171595	177803	190766	112732	96292	193230	280432	141385	195254	116215	196221	97851	79116	99150	155506	105564	187386	196902
Nicotinate and nicotinamide metabolism	67733	82321	41919	81265	74883	76255	52920	47357	74160	90946	48671	91033	71511	61049	67133	83339	79349	95517	73790	57735	65551	93675	88637	66469	74970	64923	54713	59349	65559	85709	102529	88253	96961	96968	69681	53916	92985	120169	81287	89502	71980	88316	69997	38863	51360	69036	54975	96313	105563
Phosphotransferase system (PTS)	117787	50370	255903	96213	118546	254784	74059	65935	111714	181353	23138	49579	77950	67160	56570	75010	93598	112983	109962	30058	61785	74723	55236	118169	58387	110611	36743	27548	136320	62602	77761	144810	65670	96974	48584	44677	79568	179013	74154	64313	50828	143591	62179	71767	103105	143188	106621	66903	79441
Valine, leucine and isoleucine biosynthesis	83701	97518	53212	129893	100604	142436	89796	65306	87469	142429	72187	155623	104136	92950	102104	133199	122390	187937	121556	93398	112744	154304	155150	105010	86551	117424	78527	85333	80943	146683	184277	123812	137062	145608	97735	92144	174753	202952	125271	151188	86220	173746	98846	57131	90472	119340	65386	156950	165096
p53 signaling pathway	8	8	54	187	22	3	423	136	1	58	12	356	16	970	19	441	4	46	9	534	412	25	21	4	27	38	438	157	24	182	7	65	35	285	208	247	152	81	280	55	121	172	484	11	126	7	14	2	121
General function prediction only	516513	620676	430470	687599	610936	717283	434482	379731	512677	756449	434543	773600	573794	577163	597445	694181	663000	846478	635312	483908	550575	771310	728043	592276	577055	580781	426417	528331	552435	712494	832114	703170	718236	769423	536922	450996	780345	1010143	653101	749885	514758	798327	536960	365447	468389	615095	428693	739911	827938
Linoleic acid metabolism	2796	8517	9192	11968	14798	18530	7837	4525	87	14672	3635	15186	11551	13463	5551	15242	12371	19230	11339	13815	15104	15157	17219	12261	7676	11418	8134	5893	3863	15454	14792	12947	12863	16387	10010	10293	19711	23379	12681	19037	10322	15640	10025	5991	6431	11317	5607	13604	16190
Arginine and proline metabolism	128392	180523	102943	230883	178543	232993	149769	111149	118562	246484	121590	274701	181902	197621	186375	238804	222742	307112	207590	172565	190538	270594	264445	176919	167399	194673	137821	155795	163089	255561	309872	224014	238981	252134	177960	156631	282943	345898	215230	274620	162252	275248	164845	86351	137567	203155	100765	264319	280917
Melanogenesis	1	1	7	9	4	1	48	18	0	6	0	89	1	8	2	72	1	4	2	83	44	1	2	1	6	5	66	6	6	21	2	5	7	9	40	23	37	9	67	14	22	12	110	0	21	0	3	1	18
Arachidonic acid metabolism	4675	11659	1619	4994	5465	1766	3557	3650	4410	4644	4567	10155	5242	7532	4583	13845	6634	3232	4121	13069	9626	6147	2838	5512	12153	4274	10093	8873	7062	5484	4149	5942	9024	8546	8128	6127	4527	5667	10009	5018	6620	4557	10739	5609	6095	2330	4831	3680	9256
Endocytosis	0	0	2	12	0	1	25	3	0	2	0	183	12	98	24	421	6	56	4	518	424	17	20	7	18	40	324	31	30	100	8	16	23	58	144	175	142	57	220	55	212	41	458	4	133	3	19	2	115
Fc gamma R-mediated phagocytosis	0	0	2	12	0	1	25	3	0	2	0	183	12	98	24	421	6	56	4	518	424	17	20	7	18	40	324	31	30	100	8	16	23	58	144	175	142	57	220	55	212	41	458	4	133	3	19	2	115
GnRH signaling pathway	0	0	2	12	0	1	25	3	0	2	0	183	12	98	24	421	6	56	4	518	424	17	20	7	18	40	324	31	30	100	8	16	23	58	144	175	142	57	220	55	212	41	458	4	133	3	19	2	115
Polycyclic aromatic hydrocarbon degradation	7293	20560	11407	25037	21463	20059	15640	6854	299	22963	20178	29956	18534	18768	23672	25628	20319	27917	20708	21426	24383	23967	22503	20955	18174	21501	13271	18753	12867	25311	29918	23360	23826	25123	18814	15226	26795	26452	20109	22610	18586	28029	16688	15181	20266	15321	19864	24480	29268
1,1,1-Trichloro-2,2-bis(4-chlorophenyl)ethane (DDT) degradation	18	32	11	52	29	103	68	144	1	14	2	366	64	183	55	333	51	45	415	525	637	37	16	15	12	663	234	67	56	217	186	122	42	157	201	129	215	119	406	124	222	180	643	175	247	129	105	27	183
Indole alkaloid biosynthesis	3	2	6	59	2	1	69	31	0	17	0	925	40	115	27	1094	5	114	17	1280	818	32	46	8	76	84	834	75	40	292	14	70	63	139	488	426	262	132	732	88	266	71	788	8	227	8	44	5	210
Parkinson's disease	68	44	235	823	121	77	1475	574	5	292	54	5041	221	3027	174	6609	43	797	1289	7567	5049	219	298	106	347	2116	5354	662	280	1649	102	551	425	1201	2804	2991	1800	913	4194	629	1806	778	5476	556	1607	49	537	30	1207
Glycolysis / Gluconeogenesis	141983	179139	155855	213738	196198	249659	139616	101853	127923	235826	108616	239449	177175	167480	161684	203065	195961	258885	196000	141154	167127	245685	237612	180509	165202	184362	115318	136917	151997	220891	251270	219859	226162	232021	156235	134927	242608	322224	187543	244278	148445	251235	146371	114125	145962	186218	135217	240870	259747
Glycerophospholipid metabolism	88460	89954	70468	109092	100455	125981	68873	61237	96081	122738	62465	131847	86243	75403	80281	108925	95884	141981	95296	76890	89463	115711	107760	93305	81402	91882	69362	69907	76726	116380	140933	111764	111989	123850	83455	71869	130899	168744	106162	115132	72451	125191	91095	63688	65733	97983	69281	126531	132881
Non-homologous end-joining	485	478	271	1771	570	723	2194	1108	9	1103	50	5670	1344	3165	650	6965	410	1207	1035	8195	5886	2665	3553	682	864	1620	5307	874	345	2789	348	1040	3518	1729	3340	2617	3306	1388	5048	4711	2527	1844	5769	499	1923	1008	529	3266	3365
Cardiac muscle contraction	57	36	181	633	99	74	1082	436	4	230	42	4681	205	2444	155	6168	39	751	1280	7038	4634	194	277	102	320	2078	4917	560	256	1464	95	497	390	987	2596	2675	1653	829	3918	575	1686	640	5001	548	1485	42	522	27	1088
Phenylalanine metabolism	22688	25832	12920	35295	26244	30030	25370	21718	21841	35944	20320	54901	27571	39944	26867	59288	34861	41086	29106	56539	51756	37284	37980	30991	25405	29551	40642	27310	33294	41755	39316	32390	34059	38160	37664	31620	46748	50834	49262	41954	30999	38955	51655	16511	24440	27748	15163	35232	43601
Salivary secretion	0	0	0	0	0	0	0	0	0	0	0	0	0	0	0	0	0	0	0	3	0	0	0	0	0	0	0	0	0	0	0	0	0	0	0	1	3	0	0	1	0	0	8	0	0	0	0	0	0
Gastric acid secretion	0	0	0	0	0	0	0	0	0	0	0	0	0	0	0	0	0	0	0	3	0	0	0	0	0	0	0	0	0	0	0	0	0	0	0	1	3	0	0	1	0	0	8	0	0	0	0	0	0
Endocrine and other factor-regulated calcium reabsorption	0	0	0	0	0	0	0	0	0	0	0	0	0	0	0	0	0	0	0	3	0	0	0	0	0	0	0	0	0	0	0	0	0	0	0	1	3	0	0	1	0	0	8	0	0	0	0	0	0
Hypertrophic cardiomyopathy (HCM)	2	3	17	37	8	0	116	31	0	22	0	128	6	36	8	164	1	11	2	152	99	5	5	1	7	12	137	30	4	68	4	16	9	57	63	44	41	21	79	16	29	25	99	3	40	2	7	1	25
mRNA surveillance pathway	0	0	2	42	0	1	31	1	1	10	0	144	6	27	20	205	4	20	2	325	258	6	10	3	6	33	113	11	19	92	5	14	12	31	86	54	88	26	162	38	96	43	248	3	72	2	7	1	104
Primary immunodeficiency	7902	9499	8003	10622	12321	13724	6456	6006	8794	12367	5365	11808	7821	7743	8017	11369	9304	11372	10075	8378	9044	9889	8110	10059	8549	10052	7234	6601	7585	10209	13763	11866	10267	13006	7818	6719	10768	19124	10658	9435	8982	13180	9178	6433	8717	9361	8003	9754	12579
Adipocytokine signaling pathway	5625	12509	1442	10767	7155	8015	6470	5903	4344	8524	13272	13056	9225	15091	16245	15780	11951	14404	12277	15314	14108	15669	18469	7248	12307	9087	11280	13273	8321	15410	17642	8830	15071	11094	15892	10346	14611	12380	13545	16071	12966	12193	13016	6723	8515	11548	5616	18080	17087
Systemic lupus erythematosus	55	3	6	84	6	12	37	31	0	19	0	54	1	23	6	70	1	22	1	82	83	21	4	15	21	5	60	25	3	10	3	50	12	11	34	28	18	20	47	245	16	9	56	1	27	2	4	1	19
ABC transporters	479754	452996	417762	666102	597279	675337	439436	365490	504367	742927	285410	844638	535437	407204	378513	754970	650130	829785	567586	563989	609422	638849	588510	646239	424408	552603	448074	346476	620325	654801	741502	682236	580413	737021	474709	439227	739379	1055777	685773	641758	420001	782571	580080	348869	422412	546592	427376	582078	751627
Glycosyltransferases	68503	67042	41109	66121	54579	60273	36516	48010	83069	59142	47223	75461	51885	56797	57672	63000	61859	69547	57279	46026	52897	74152	68318	56978	61124	55104	48668	53980	66102	62434	80347	59806	71383	66659	51377	42051	68839	78393	68884	65991	48058	73454	68173	37011	54070	57598	44210	63650	78213
Renin-angiotensin system	4	5	24	80	10	1	204	59	0	42	0	1068	45	291	37	1267	5	128	20	1427	970	36	53	9	68	97	966	97	50	339	19	86	72	211	563	479	310	166	798	104	284	90	906	11	258	11	52	6	228
Ether lipid metabolism	61	327	109	938	1070	147	870	224	10	573	17	4042	624	1280	952	5103	452	900	842	6009	4150	618	545	827	499	998	3795	806	232	1649	375	1149	699	1211	2272	2143	1771	1441	3549	1353	1513	2371	4155	681	3107	507	537	495	1521
Bacterial secretion system	114063	91461	60589	108487	97051	108099	71048	75840	139538	118281	65063	157762	90492	94746	85142	163354	99661	130968	101885	141501	130947	123066	119533	93704	89768	98348	124554	78420	97967	119353	124909	111995	120451	120460	118161	94125	136549	159707	150787	124617	96188	120774	154060	67945	82754	103238	74093	125224	132854
C5-Branched dibasic acid metabolism	37845	42581	15594	55085	39547	58338	36759	30601	43519	57739	36411	64235	42323	37157	47345	55474	51253	81206	50963	39079	47612	66847	65109	44266	36638	46526	33754	40440	38008	62047	78935	47571	57621	61540	41853	39755	75284	87433	54760	62990	35135	73257	44335	19584	33919	51510	24551	65402	72119
Biosynthesis of type II polyketide products	6	0	6	8	2	1	31	13	0	4	0	59	1	399	3	72	1	5	1	78	121	2	2	0	4	8	61	14	3	58	1	60	3	13	45	26	22	9	64	9	50	11	55	2	33	0	4	2	24
Lipid metabolism	13261	23412	14975	26824	24370	29682	17445	11484	8898	28110	16087	35280	21787	20202	24198	33081	26209	36074	23535	25719	26139	32539	30947	24631	22085	22433	18742	18458	22059	29798	37963	27205	30002	31695	21114	18828	34490	40013	27549	30902	17738	33301	20482	13344	18851	19825	16578	30085	34890
Primary bile acid biosynthesis	3946	3971	5844	7198	3916	7200	4442	4483	4332	6796	3373	11532	4584	7295	5421	5533	5305	9537	6739	3956	5384	8693	9704	4064	3177	4146	3072	3633	4517	7697	9171	5485	5804	5961	4244	3641	8837	9102	5861	7792	4826	6454	4994	1389	3052	6002	1473	8094	8816
Other ion-coupled transporters	207684	213794	134594	244805	225187	283958	143896	158275	235583	264787	171552	255229	188005	219435	216202	234675	234066	309299	228194	160155	192133	273373	248756	219775	196405	202415	156287	191871	223039	255095	302392	240500	246386	266777	190051	161883	277294	374222	238098	261396	183790	275711	209236	124950	150865	231280	141160	260630	284741
Glycosphingolipid biosynthesis - lacto and neolacto series	8	0	9	33	27	188	19	83	0	23	3	978	50	208	35	1072	18	176	84	1272	792	50	55	9	75	128	816	444	41	257	31	109	69	152	520	425	280	133	709	126	343	75	758	145	278	158	44	320	256
Neuroactive ligand-receptor interaction	0	0	0	3	0	0	36	0	0	0	0	0	0	0	0	0	0	0	0	0	1	0	0	0	0	0	4	0	0	1	0	0	0	0	0	0	0	0	2	0	0	0	2	0	0	0	0	0	0
Carbon fixation pathways in prokaryotes	142885	172074	84072	177720	168585	169276	111589	106550	152968	187737	123465	187129	149004	149737	165112	191618	176721	206381	162952	137232	154525	204257	194445	153049	164720	152847	125495	149397	140514	187880	207591	188022	195117	207014	154832	130326	201205	256731	186187	204705	155718	199239	160084	97284	119685	159002	113264	194209	217045
Phosphonate and phosphinate metabolism	6836	5264	4884	11836	9080	9868	7344	5373	4475	10618	9013	16838	7616	11725	12343	12323	10036	13155	10931	10043	9655	13801	15972	10145	5983	9139	7624	8518	9821	10771	9964	8860	9542	9080	7956	8534	11745	14693	10057	15964	7369	13126	8800	2901	9304	9847	6438	11974	11182
Naphthalene degradation	15553	20487	21102	27792	27734	29477	20835	13012	13453	27642	20274	34252	20618	31557	23080	47395	25582	30538	27655	46507	42515	32323	34547	25314	21608	27091	31524	22524	24238	32321	27089	27753	31359	33636	29829	25644	36978	41697	38454	41252	31334	33389	41364	14936	23645	21660	18427	32091	38610
Spliceosome	0	0	0	0	0	0	0	0	0	0	0	0	0	0	0	3	0	0	0	0	0	0	0	0	0	0	0	7	0	0	0	0	0	0	0	0	0	1	4	0	2	0	0	0	0	0	0	0	0
Nitrotoluene degradation	12609	10266	4271	16554	9916	17132	10974	9842	17367	17484	2194	21720	13820	5855	4983	18445	15975	22296	11692	12887	15722	15599	14311	9127	9203	9749	10281	5548	10766	15848	19380	16849	11625	18551	10059	10130	18356	30983	20030	14875	9439	19596	16065	3841	6278	13808	4632	11493	18605
Novobiocin biosynthesis	18836	22637	8377	24788	20251	23785	16160	14606	21687	28501	13202	29008	21263	18151	17666	26114	26038	31848	21647	17408	20392	27882	26094	20673	20927	20158	16397	17690	18797	26815	31839	26260	26625	28452	19801	17204	30392	38303	24789	27044	15599	28519	21111	11693	14844	22081	9736	27857	30092
Glyoxylate and dicarboxylate metabolism	80384	72470	45164	105683	72855	105940	69605	63310	91684	109673	54461	155817	80790	93149	84872	141059	94003	131412	86590	122904	114788	112509	106656	78414	67265	83580	99154	70918	91943	116379	120886	94714	96530	106098	93810	80674	126431	151991	127241	111771	79935	122993	124545	36713	72034	94459	45981	106886	120370
Isoflavonoid biosynthesis	0	1	5	24	2	0	34	6	0	9	0	28	1	102	1	69	0	2	1	56	29	1	1	0	3	3	31	3	1	24	1	5	2	7	19	18	7	5	20	5	10	9	23	1	9	1	4	0	12
Staphylococcus aureus infection	3213	760	19434	3662	9328	12904	1347	1474	30	2734	1992	1849	1609	4255	3463	976	1482	917	4290	633	1425	782	502	8873	1465	2827	714	478	5678	2090	575	3547	1229	3075	1078	1200	646	2529	898	2559	545	7277	497	4622	8989	3416	8493	1305	1322
Clavulanic acid biosynthesis	0	0	0	8	0	0	0	0	0	2	0	4	0	0	0	2	0	2	0	0	9	0	0	0	0	0	0	0	0	2	0	0	0	1	0	2	0	1	2	0	1	2	2	0	1	0	0	0	0
Notch signaling pathway	0	0	0	1	0	0	2	0	0	0	0	0	0	0	0	0	0	0	0	5	0	0	0	0	0	0	0	0	0	1	0	0	0	0	0	0	0	0	0	0	1	1	4	0	0	0	0	0	0
Wnt signaling pathway	0	0	0	1	0	0	2	0	0	0	0	0	0	0	0	0	0	0	0	5	0	0	0	0	0	0	0	0	0	1	0	0	0	0	0	0	0	0	0	0	1	1	4	0	0	0	0	0	0
Chronic myeloid leukemia	0	0	0	1	0	0	2	0	0	0	0	0	0	0	0	0	0	0	0	5	0	0	0	0	0	0	0	0	0	1	0	0	0	0	0	0	0	0	0	0	1	1	4	0	0	0	0	0	0
Other transporters	50014	41315	30134	53027	44095	57727	32511	34639	56338	60619	31081	55247	42970	41450	43930	50184	50797	62626	49070	32669	37850	58958	56449	41768	38510	36811	32685	36665	48388	52575	59578	54445	53463	56298	40129	30856	56369	84883	50845	60144	38589	56299	46071	26734	27929	51604	27645	59110	59538
Flavonoid biosynthesis	644	473	183	1506	1129	132	1402	492	4	1211	1697	714	1146	678	658	1146	227	444	919	734	775	1505	2155	834	638	684	570	1475	27	1287	838	877	2004	969	501	784	1481	387	688	2076	489	1021	511	2183	483	751	953	2155	1612
Xylene degradation	8813	6188	8024	8831	11628	12824	8619	5172	8787	13022	1203	6622	8201	3401	4000	10593	9574	11377	9586	8103	9750	10530	11584	8696	6599	8801	5951	3198	7931	9543	10680	12298	11557	13548	7101	5438	11463	18511	11078	13474	9921	14464	10217	4721	7989	8217	7382	11719	13649
Hematopoietic cell lineage	0	0	0	10	0	1	9	1	0	1	0	7	0	1	0	7	0	0	0	1	13	0	0	0	0	1	2	0	0	6	0	0	0	0	1	0	0	2	6	0	2	2	0	0	0	0	0	0	0
RIG-I-like receptor signaling pathway	65	569	97	716	1325	144	371	190	8	487	15	398	733	432	841	691	873	378	957	430	541	511	160	1153	498	870	237	160	805	498	188	939	730	1137	288	299	341	1142	554	940	513	2332	438	734	2226	187	361	92	742
Fatty acid elongation in mitochondria	50	0	1	76	4	1	6	14	0	13	0	3	0	0	4	1	0	0	0	4	3	20	2	0	14	0	4	18	0	2	0	25	0	2	0	0	1	0	0	264	0	2	2	1	14	0	0	0	0
Glycosylphosphatidylinositol(GPI)-anchor biosynthesis	0	0	0	56	0	0	0	1	0	4	0	0	0	0	0	0	0	0	0	0	0	0	0	0	0	0	0	0	0	0	0	0	0	1	0	0	0	0	0	0	0	0	0	0	0	0	0	0	0
Bacterial chemotaxis	57570	74891	20361	94406	44343	35465	49924	49248	73855	73905	19044	234297	72026	50560	45309	133722	69783	97752	78462	119027	98241	86085	66950	46835	55708	71302	95034	45367	58996	103738	134741	64800	74960	92392	74338	72345	104944	108362	111515	72008	46132	80373	106257	20868	40029	44690	27875	80958	118038
Oxidative phosphorylation	165066	197902	121656	216667	193219	243318	133477	125291	174519	228180	136135	243597	171071	177156	176625	229779	199038	265820	180016	172084	190543	236167	210887	180443	187328	171965	151254	168028	159079	220066	247492	209641	212987	244404	172096	156590	241066	353615	220051	223368	161778	243510	187638	96629	129986	195329	137480	206503	253754
Vibrio cholerae infection	5	1	2	3	1	0	8	2	0	3	0	11	0	24	0	9	0	1	241	15	38	0	0	5	0	0	9	2	0	4	0	19	0	3	131	5	5	1	9	3	2	2	7	0	2	0	0	7	0
Selenocompound metabolism	54889	62539	51305	74751	64808	79745	44838	39146	56898	76887	42915	86750	59917	53901	54564	69245	67118	85551	64828	49594	56566	78593	70750	61093	59157	60863	44130	51600	56933	71632	82130	75535	72417	77558	54137	47391	74354	101112	67167	73905	52226	80957	56423	38269	49388	63644	48291	73078	84305
Amino acid metabolism	27837	27012	44282	38152	35946	61609	25847	21653	26360	44823	24776	34541	29585	35895	28177	42503	41856	50002	36516	33100	34472	37405	39356	33392	27744	30266	25870	27009	36280	35559	45282	40396	33152	43077	31329	30806	40796	66985	39684	41413	34602	47033	31342	21587	27208	42158	28346	34300	40780
Folate biosynthesis	60495	71442	43297	73477	71140	86846	46855	43913	69839	75606	54497	76727	58780	65580	63200	82837	70396	90918	70378	58500	66116	82405	74249	65864	70019	61620	55656	64285	62080	72932	81004	81654	77426	88360	64193	54850	87530	101131	79689	77548	65917	86830	69986	46728	58091	65556	47767	72521	87113
beta-Lactam resistance	3369	3105	3449	5266	3429	4824	3915	3067	4407	4918	4236	7139	3434	6817	6050	9207	5588	9030	5753	8908	7547	6123	7570	3980	2961	4735	6344	5090	4600	7605	9515	5114	4753	6532	5958	4811	8985	9566	8642	5893	4901	8975	7411	1850	5482	5131	2531	5604	7286
mTOR signaling pathway	0	0	0	0	0	0	0	0	0	0	0	0	0	0	0	0	0	0	0	0	0	0	0	0	0	0	0	0	0	0	0	0	0	1	0	0	0	0	0	2	0	0	0	0	0	0	0	0	0
Hepatitis C	0	0	0	0	0	0	0	0	0	0	0	0	0	0	0	0	0	0	0	0	0	0	0	0	0	0	0	0	0	0	0	0	0	1	0	0	0	0	0	2	0	0	0	0	0	0	0	0	0
Cell cycle	0	0	0	0	0	0	0	0	0	0	0	0	0	0	0	0	0	0	0	0	0	0	0	0	0	0	0	0	0	0	0	0	0	1	0	0	0	0	0	2	0	0	0	0	0	0	0	0	0
Measles	0	0	0	0	0	0	0	0	0	0	0	0	0	0	0	0	0	0	0	0	0	0	0	0	0	0	0	0	0	0	0	0	0	1	0	0	0	0	0	2	0	0	0	0	0	0	0	0	0
Phagosome	0	0	0	0	0	0	0	0	0	0	0	0	0	0	0	0	0	0	0	0	0	0	0	0	0	0	0	0	0	0	0	0	0	1	0	0	0	0	0	2	0	0	0	0	0	0	0	0	0
Shigellosis	0	1	7	0	0	0	0	0	0	0	0	1	0	0	0	1	0	0	0	3	0	0	0	5	0	0	0	0	208	10	0	0	0	0	1	0	0	0	0	0	0	0	0	11	0	0	0	7	0
Tropane, piperidine and pyridine alkaloid biosynthesis	15682	19965	5564	21507	20367	16637	14138	12379	17354	23306	13073	24830	17798	17853	16937	25269	22766	24946	18369	18991	20435	23435	23472	19211	18512	18094	16282	16286	15807	23823	28266	22516	23666	24831	18836	14854	26381	30019	23052	25677	15564	22224	21369	12675	12869	18368	8653	24849	26739
Citrate cycle (TCA cycle)	101638	107700	71574	109436	93739	110441	65507	76148	113515	101542	81273	125636	92596	107643	104831	125382	105232	112498	100256	99245	105904	127946	121769	90210	103242	90257	90538	98759	105618	113934	114685	109154	119561	118125	103379	85913	118505	138668	124289	126175	97638	117509	119232	53270	80030	101283	66680	118021	130426
Chloroalkane and chloroalkene degradation	16586	20978	22262	32649	36204	44137	27956	15593	13298	41142	6269	39927	29134	33021	13549	51923	35282	49483	30640	45616	46596	39161	43690	31160	22023	29234	30061	15808	22176	39648	38336	38610	34935	45497	30993	28736	50714	60984	43023	48000	31350	45186	39510	14263	22547	29923	17968	37068	45729
Steroid hormone biosynthesis	1610	3510	363	4664	1624	1926	1506	4305	5	1702	9650	3751	1231	7140	12245	3921	2182	3150	4670	4388	3921	4415	5395	4568	3905	2109	2532	7730	6242	4627	2684	1716	3125	2581	3965	1975	3368	3120	3361	6322	4269	3744	3658	1094	3219	2647	870	4392	4720
Signal transduction mechanisms	79864	69329	66971	90158	84244	110491	61781	54079	91616	108260	42800	118337	72232	61263	64936	106688	83414	121248	78341	79846	85260	94354	87835	81417	64899	71899	69999	53082	79342	94629	106987	93151	88819	103198	73208	61649	109585	142445	101282	94893	62353	108455	91439	44948	62404	83182	54218	93254	108546
CAM ligands	0	0	0	1	0	0	12	0	0	0	0	3	0	0	0	0	0	0	0	0	0	0	0	0	0	0	3	0	0	0	0	0	0	0	0	0	0	0	0	0	0	0	0	0	0	0	0	0	0
Ribosome biogenesis in eukaryotes	8007	8911	5169	8904	8638	9365	5823	5281	8737	10063	5091	11353	7839	6908	7155	10797	8311	10878	8366	8401	8979	9828	9186	7765	8306	7837	7369	6469	6776	9471	10875	9958	10311	10620	8185	6714	10512	13123	10049	9382	7361	10057	9201	5514	6708	7867	6538	9850	11665
ECM-receptor interaction	0	0	0	1	0	0	0	0	0	0	0	3	0	0	0	0	0	0	0	0	0	0	0	0	0	0	2	0	0	0	0	0	0	0	0	0	0	0	0	0	0	0	0	0	0	0	0	0	0
Focal adhesion	0	0	0	1	0	0	0	0	0	0	0	3	0	0	0	0	0	0	0	0	0	0	0	0	0	0	2	0	0	0	0	0	0	0	0	0	0	0	0	0	0	0	0	0	0	0	0	0	0
Glycine, serine and threonine metabolism	113365	143373	71855	155367	128072	155058	98688	85641	122538	163121	96624	190799	128186	128689	133038	178009	145984	194802	137388	137109	144528	177528	161997	128020	132142	134138	116347	122980	123637	163204	186220	155982	168320	176069	130552	115159	186119	228313	165299	170860	121882	179969	145086	63302	104568	135935	89834	167352	194982
Tyrosine metabolism	43455	52914	38439	68055	63055	62751	45761	34401	44068	68671	47920	79204	51241	62813	53756	85156	62461	75758	60880	69928	70595	71288	70242	60459	51780	58818	54790	51101	58043	70099	73197	67417	69013	74329	58632	48941	76529	87340	73013	76663	54943	77158	69734	37754	52002	53112	43126	71202	80501
Peroxisome	26950	27337	15347	31447	22000	29887	19766	21345	30492	30241	24556	42878	24901	38819	35882	46937	31446	39171	32287	43514	39526	34633	35666	23502	26090	28958	35077	30572	29374	38711	41638	29401	31238	33397	36944	29112	37886	45761	42573	37628	31775	38238	44242	14326	26439	30257	17177	36709	41022
Riboflavin metabolism	40166	50252	18050	44041	41094	34832	26771	27693	47824	44355	29198	52119	38824	35436	35089	47721	45068	53832	38444	34680	40616	48234	42653	37760	45379	33978	33811	36998	37049	45576	57399	45531	50427	53967	40384	30453	51396	51547	48131	41712	38500	45123	44485	28848	29243	37711	26711	46912	54700
Sulfur metabolism	45079	44537	28703	57883	36942	49369	30613	34480	52349	48972	48438	70949	38651	46975	61867	56408	46306	62209	46347	43965	46623	55688	54959	43497	38913	46256	40276	45710	54251	57729	74082	44431	50315	50642	41045	34653	59056	66554	54850	55437	33724	61016	52684	18822	36462	46305	27753	54588	64931
Amoebiasis	274	614	116	1262	1018	906	1132	1426	4	917	59	1909	880	2946	416	2319	1917	3068	1172	2150	1870	2175	3542	828	851	745	1315	924	68	2091	2908	858	936	1484	1382	1338	2136	1474	2111	2538	1413	1975	1228	258	1139	1945	467	1373	1810
Isoquinoline alkaloid biosynthesis	8090	12298	3001	11519	11387	8096	6218	6261	8674	10974	9483	12369	8587	9450	9658	12237	11779	12221	8934	9066	9524	12145	10080	11217	12079	8022	8125	11060	9652	11008	12688	11099	11948	13135	9612	7714	12272	15794	11346	11059	7554	10230	10151	7278	5445	8892	5096	10662	13425
Replication, recombination and repair proteins	130198	126040	102340	145964	136602	157818	91407	87715	148478	167587	87944	152686	121616	92069	99675	140909	133519	168753	129685	90879	110336	156132	148023	132288	116385	120651	89767	92533	115974	140666	169401	150758	148672	157235	104452	89851	159730	228292	140797	158424	99381	161818	123803	87564	92428	136476	101105	149800	176574
Basal transcription factors	27	207	27	174	139	405	359	46	2	622	20	1170	297	462	115	1414	426	1206	259	1608	1327	341	270	341	284	305	1021	193	68	1040	479	207	413	448	1227	587	753	515	971	245	443	546	1116	96	581	378	68	797	508
Aldosterone-regulated sodium reabsorption	0	0	0	1	0	0	0	6	0	0	0	0	0	0	0	2	0	0	0	15	10	0	0	0	0	0	3	0	0	0	0	0	0	0	0	3	3	0	0	1	0	0	8	0	0	0	0	0	0
Pyruvate metabolism	154175	144891	130983	203008	185769	226930	131580	108256	153695	218460	127634	227488	157958	165637	175146	216252	183804	249586	183065	162547	177831	222648	223121	177389	139137	174284	135241	137003	161408	209225	226707	204602	196363	217250	155300	139074	235885	300568	202640	235591	146203	244407	175518	110962	143369	174585	125648	214211	234717
Nitrogen metabolism	102426	114462	69866	134621	111807	145859	79529	82952	117688	141823	81760	176997	104940	117437	109690	155853	127113	166392	124763	123264	125888	151157	142495	113443	111114	112156	105932	99183	114402	143269	158750	130798	129345	143684	116353	98723	153118	216650	146544	144026	107303	150693	133040	65510	87945	124032	75999	136951	162782
Taurine and hypotaurine metabolism	17243	17875	11191	22492	20002	19216	12867	12586	17605	22451	15676	26375	17091	20324	21079	25059	21411	24959	19645	20304	20582	22392	21687	20022	17644	18746	17144	16594	19391	22777	24324	22470	19454	22868	19696	16720	23548	28944	22840	23162	17573	23325	21325	13218	15947	19081	15617	21293	24717
Complement and coagulation cascades	0	0	0	0	0	0	12	0	0	0	0	0	0	0	0	0	0	0	0	0	0	0	0	0	0	0	1	0	0	0	0	0	0	0	0	0	0	0	0	0	0	0	0	0	0	0	0	0	0
Lipid biosynthesis proteins	81631	94832	63622	112121	96384	122078	72116	63843	83282	114345	70662	143809	87098	102770	98888	139988	103434	136178	101108	118159	117597	127176	122929	97101	90148	96587	94132	84998	89638	126185	136610	109344	119807	121525	103308	84400	133825	162378	125707	129622	89972	131013	118621	56403	80632	93780	67684	127856	140481
Transcription factors	259923	255760	238442	319238	302581	398820	230796	191443	293306	411242	118235	393102	271282	210409	215233	355933	317463	436489	298754	237815	274480	353984	330247	304437	239187	278390	211595	190027	298842	335495	396559	349496	335955	388292	235047	203020	397713	561762	332523	356999	205700	411078	279310	139834	215214	299548	182748	352613	402173
G protein-coupled receptors	47	0	0	10	7	0	1	2	0	8	0	8	0	0	0	11	0	7	12	7	7	40	3	0	8	1	16	2	0	14	10	6	1	48	19	83	4	8	12	65	8	8	0	4	4	1	0	13	78
Fatty acid biosynthesis	65333	71198	64153	90076	89539	108111	59510	49744	61726	98401	59315	95452	70318	76123	81864	98837	84408	111649	83634	71605	79103	100264	97528	89872	69037	83126	60134	66343	75053	92734	103362	95643	93176	101665	69579	61150	104307	135801	89708	105570	64845	112142	74164	55391	66588	75015	61229	95602	106499
PPAR signaling pathway	9659	17165	6250	19576	15249	16657	13445	9645	8759	18535	15951	30538	15945	24590	20848	34596	18844	25862	18454	36223	32912	24233	27253	14253	17329	16395	24272	18221	13097	26550	26162	17433	22807	22277	25806	19289	28013	29022	29202	26127	22074	22193	30518	10961	15394	18179	11350	25587	28709
Transporters	884641	922148	995925	1296907	1210574	1482365	886766	677286	811372	1541749	577299	1535024	1070052	807882	881123	1333699	1233565	1688840	1202780	909350	1071590	1323959	1244491	1255874	855558	1145678	728544	736897	1127164	1322576	1544906	1368864	1204941	1480108	865726	819550	1495143	2080499	1205807	1304354	801681	1623037	919804	662916	878807	1153271	864495	1260301	1529945
Mineral absorption	298	3605	278	1236	1456	299	805	247	3	869	1518	3788	1492	1639	596	4846	1007	964	893	5133	3680	1886	979	1079	4200	1033	3509	2706	194	1351	1376	1950	2741	2547	2877	2068	1542	1820	3290	897	2426	650	3434	545	1224	752	2347	1265	3078
Leishmaniasis	0	0	0	0	0	0	0	0	0	0	0	0	0	0	0	0	0	0	0	0	0	0	0	0	0	0	0	0	0	0	0	0	0	0	0	0	0	0	0	0	0	0	2	0	0	0	0	0	0
VEGF signaling pathway	0	0	0	0	0	0	0	0	0	0	0	0	0	0	0	0	0	0	0	0	0	0	0	0	0	0	0	0	0	0	0	0	0	0	0	0	0	0	0	0	0	0	2	0	0	0	0	0	0
Protein folding and associated processing	101373	108026	60842	116497	106828	118168	76813	72268	109307	126283	70389	122664	97667	101790	96005	129789	115261	144300	106646	100876	109590	129484	121918	104741	102895	102152	89219	93197	100347	118442	136246	124773	124779	135800	102991	85860	134733	171585	128021	127271	99371	135062	115942	65907	83514	111686	81281	124432	140685
Phosphatidylinositol signaling system	16475	12661	12940	19189	17093	21812	11060	11317	17539	18381	12805	19525	12966	15547	17373	17191	15925	20650	16589	11814	14039	19290	19203	16335	12177	15114	11430	12144	16471	16938	20298	18250	16571	17888	13537	11907	19786	22802	16916	19269	12854	21536	15458	10669	14506	17454	12911	19668	19458
Tetracycline biosynthesis	22145	14049	20096	26187	29911	33885	19601	14975	22006	32311	16927	21969	19728	19364	23585	28793	24298	35574	25399	18398	22633	27725	29035	29335	15169	25846	15911	15828	23314	25167	27750	30909	24308	31258	17021	16483	31615	43996	27464	33275	16519	36689	21133	21093	21029	23002	18762	25906	29347
Bisphenol degradation	6749	10957	10775	15455	17804	21017	10810	6562	4484	18292	5668	20766	13896	17111	8032	22996	14731	23128	13950	23275	24511	17335	19533	15566	9673	15766	14244	8408	5610	20570	19027	15977	15905	21326	14366	14053	26504	30684	20344	24022	14841	20160	19966	8381	9441	14425	9184	16508	22050
Cellular antigens	4846	12195	1392	6875	4338	2991	3201	4949	4401	4843	7808	10292	6238	13209	9811	12044	8427	5808	7474	11901	9292	9820	8632	5093	12287	6222	9686	11926	8287	8374	8641	5635	10006	8780	10526	8014	7140	7871	9699	8316	10917	6040	9669	4255	5570	6689	3889	7611	10624
Others	137304	132333	165012	201975	187968	220808	119116	110011	127867	202365	136433	238219	141558	162645	164074	194128	167460	214776	181867	143155	155291	195771	184341	184378	124794	165785	118579	135358	160656	184726	203733	184903	164092	195015	131941	123470	198382	278284	177232	200393	126486	205239	149581	110035	125948	158450	135781	176822	208076
Alzheimer's disease	5473	8958	7409	9913	10027	10640	7006	4537	4415	10126	5400	14822	8129	10762	7175	15221	8617	11305	9402	13425	12016	10212	9361	8982	8641	9955	10246	7178	6346	10683	10852	10311	10619	11834	9734	9100	11851	13940	11680	10446	8549	10659	10990	6300	7835	7899	7276	10447	12137
Adherens junction	0	0	0	0	0	0	0	0	0	0	0	0	0	0	0	0	0	0	0	0	0	0	0	0	0	0	0	0	0	0	0	0	0	0	0	0	0	0	0	0	0	0	0	0	0	0	0	0	0
Arrhythmogenic right ventricular cardiomyopathy (ARVC)	0	0	0	0	0	0	0	0	0	0	0	0	0	0	0	0	0	0	0	0	0	0	0	0	0	0	0	0	0	0	0	0	0	0	0	0	0	0	0	0	0	0	0	0	0	0	0	0	0
Cytokine receptors	0	0	0	0	0	0	0	0	0	0	0	0	0	0	0	0	0	0	0	0	0	0	0	0	0	0	0	0	0	0	0	0	0	0	0	0	0	0	0	0	0	0	0	0	0	0	0	0	0
Dilated cardiomyopathy (DCM)	0	0	0	0	0	0	0	0	0	0	0	0	0	0	0	0	0	0	0	0	0	0	0	0	0	0	0	0	0	0	0	0	0	0	0	0	0	0	0	0	0	0	0	0	0	0	0	0	0
Phototransduction - fly	0	0	0	0	0	0	0	0	0	0	0	0	0	0	0	0	0	0	0	0	0	0	0	0	0	0	0	0	0	0	0	0	0	0	0	0	0	0	0	0	0	0	0	0	0	0	0	0	0
Pathogenic Escherichia coli infection	0	0	0	0	0	0	0	0	0	0	0	0	0	0	0	0	0	0	0	0	0	0	0	0	0	0	0	0	0	0	0	0	0	0	0	0	0	0	0	0	0	0	0	0	0	0	0	0	0
Vascular smooth muscle contraction	0	0	0	0	0	0	0	0	0	0	0	0	0	0	0	0	0	0	0	0	0	0	0	0	0	0	0	0	0	0	0	0	0	0	0	0	0	0	0	0	0	0	0	0	0	0	0	0	0
GTP-binding proteins	0	0	0	0	0	0	0	0	0	0	0	0	0	0	0	0	0	0	0	0	0	0	0	0	0	0	0	0	0	0	0	0	0	0	0	0	0	0	0	0	0	0	0	0	0	0	0	0	0
Glycosaminoglycan biosynthesis - chondroitin sulfate	0	0	0	0	0	0	0	0	0	0	0	0	0	0	0	0	0	0	0	0	0	0	0	0	0	0	0	0	0	0	0	0	0	0	0	0	0	0	0	0	0	0	0	0	0	0	0	0	0
Cholinergic synapse	0	0	0	0	0	0	0	0	0	0	0	0	0	0	0	0	0	0	0	0	0	0	0	0	0	0	0	0	0	0	0	0	0	0	0	0	0	0	0	0	0	0	0	0	0	0	0	0	0
Regulation of actin cytoskeleton	0	0	0	0	0	0	0	0	0	0	0	0	0	0	0	0	0	0	0	0	0	0	0	0	0	0	0	0	0	0	0	0	0	0	0	0	0	0	0	0	0	0	0	0	0	0	0	0	0
TGF-beta signaling pathway	0	0	0	0	0	0	0	0	0	0	0	0	0	0	0	0	0	0	0	0	0	0	0	0	0	0	0	0	0	0	0	0	0	0	0	0	0	0	0	0	0	0	0	0	0	0	0	0	0
Fc epsilon RI signaling pathway	0	0	0	0	0	0	0	0	0	0	0	0	0	0	0	0	0	0	0	0	0	0	0	0	0	0	0	0	0	0	0	0	0	0	0	0	0	0	0	0	0	0	0	0	0	0	0	0	0
Cytosolic DNA-sensing pathway	0	0	0	0	0	0	0	0	0	0	0	0	0	0	0	0	0	0	0	0	0	0	0	0	0	0	0	0	0	0	0	0	0	0	0	0	0	0	0	0	0	0	0	0	0	0	0	0	0
Fat digestion and absorption	0	0	0	0	0	0	0	0	0	0	0	0	0	0	0	0	0	0	0	0	0	0	0	0	0	0	0	0	0	0	0	0	0	0	0	0	0	0	0	0	0	0	0	0	0	0	0	0	0
Oocyte meiosis	0	0	0	0	0	0	0	0	0	0	0	0	0	0	0	0	0	0	0	0	0	0	0	0	0	0	0	0	0	0	0	0	0	0	0	0	0	0	0	0	0	0	0	0	0	0	0	0	0
Long-term depression	0	0	0	0	0	0	0	0	0	0	0	0	0	0	0	0	0	0	0	0	0	0	0	0	0	0	0	0	0	0	0	0	0	0	0	0	0	0	0	0	0	0	0	0	0	0	0	0	0
Olfactory transduction	0	0	0	0	0	0	0	0	0	0	0	0	0	0	0	0	0	0	0	0	0	0	0	0	0	0	0	0	0	0	0	0	0	0	0	0	0	0	0	0	0	0	0	0	0	0	0	0	0
Hedgehog signaling pathway	0	0	0	0	0	0	0	0	0	0	0	0	0	0	0	0	0	0	0	0	0	0	0	0	0	0	0	0	0	0	0	0	0	0	0	0	0	0	0	0	0	0	0	0	0	0	0	0	0
Glioma	0	0	0	0	0	0	0	0	0	0	0	0	0	0	0	0	0	0	0	0	0	0	0	0	0	0	0	0	0	0	0	0	0	0	0	0	0	0	0	0	0	0	0	0	0	0	0	0	0
Leukocyte transendothelial migration	0	0	0	0	0	0	0	0	0	0	0	0	0	0	0	0	0	0	0	0	0	0	0	0	0	0	0	0	0	0	0	0	0	0	0	0	0	0	0	0	0	0	0	0	0	0	0	0	0
MAPK signaling pathway	0	0	0	0	0	0	0	0	0	0	0	0	0	0	0	0	0	0	0	0	0	0	0	0	0	0	0	0	0	0	0	0	0	0	0	0	0	0	0	0	0	0	0	0	0	0	0	0	0
Phototransduction	0	0	0	0	0	0	0	0	0	0	0	0	0	0	0	0	0	0	0	0	0	0	0	0	0	0	0	0	0	0	0	0	0	0	0	0	0	0	0	0	0	0	0	0	0	0	0	0	0
Cell cycle - yeast	0	0	0	0	0	0	0	0	0	0	0	0	0	0	0	0	0	0	0	0	0	0	0	0	0	0	0	0	0	0	0	0	0	0	0	0	0	0	0	0	0	0	0	0	0	0	0	0	0
Glycan bindng proteins	0	0	0	0	0	0	0	0	0	0	0	0	0	0	0	0	0	0	0	0	0	0	0	0	0	0	0	0	0	0	0	0	0	0	0	0	0	0	0	0	0	0	0	0	0	0	0	0	0
Neurotrophin signaling pathway	0	0	0	0	0	0	0	0	0	0	0	0	0	0	0	0	0	0	0	0	0	0	0	0	0	0	0	0	0	0	0	0	0	0	0	0	0	0	0	0	0	0	0	0	0	0	0	0	0
Pancreatic cancer	0	0	0	0	0	0	0	0	0	0	0	0	0	0	0	0	0	0	0	0	0	0	0	0	0	0	0	0	0	0	0	0	0	0	0	0	0	0	0	0	0	0	0	0	0	0	0	0	0
Cytokine-cytokine receptor interaction	0	0	0	0	0	0	0	0	0	0	0	0	0	0	0	0	0	0	0	0	0	0	0	0	0	0	0	0	0	0	0	0	0	0	0	0	0	0	0	0	0	0	0	0	0	0	0	0	0
Other types of O-glycan biosynthesis	0	0	0	0	0	0	0	0	0	0	0	0	0	0	0	0	0	0	0	0	0	0	0	0	0	0	0	0	0	0	0	0	0	0	0	0	0	0	0	0	0	0	0	0	0	0	0	0	0
ErbB signaling pathway	0	0	0	0	0	0	0	0	0	0	0	0	0	0	0	0	0	0	0	0	0	0	0	0	0	0	0	0	0	0	0	0	0	0	0	0	0	0	0	0	0	0	0	0	0	0	0	0	0
Long-term potentiation	0	0	0	0	0	0	0	0	0	0	0	0	0	0	0	0	0	0	0	0	0	0	0	0	0	0	0	0	0	0	0	0	0	0	0	0	0	0	0	0	0	0	0	0	0	0	0	0	0
Rheumatoid arthritis	0	0	0	0	0	0	0	0	0	0	0	0	0	0	0	0	0	0	0	0	0	0	0	0	0	0	0	0	0	0	0	0	0	0	0	0	0	0	0	0	0	0	0	0	0	0	0	0	0
Tight junction	0	0	0	0	0	0	0	0	0	0	0	0	0	0	0	0	0	0	0	0	0	0	0	0	0	0	0	0	0	0	0	0	0	0	0	0	0	0	0	0	0	0	0	0	0	0	0	0	0
[truncated: 38 more columns]
