# Supplementary material for: Prediction of Postoperative Ileus in Patients With Colorectal Cancer by Preoperative Gut Microbiota
Source: Front Oncol. 2020 Nov 25;10:526009. doi: 10.3389/fonc.2020.526009 (PMC7724052; doi:10.3389/fonc.2020.526009)
Supplement: Supplementary file 6 [file Data_Sheet_5.XLSX]

## Sheet: Sheet1
Table S5. The 328 KEGG (level 3) pathways tested between distal ileus and no ileus patients.
	R00M238	R00M176	R00M216	CL0F217	R00F205	CR0M184	R00F241	R00M224	CL0F240	CL0M226	CR0F194	R00F237	R00F143	CL0F084	R00M064	CR0F085	R00F122	R00M129	CL0F104	R00F078	CL0M118	R00M096	CR0M056	CR0M053	CL0F135	CRL0M097	R00M218	R00M215	R00M179	R00M213	CR0M168	R00M227	R00M146	R00M134	R00M075	CL0M067	CL0M061	CR0M095	R00M105	R00M063	R00M066	R00M108	CR0M088	R00M059	CR0F120	R00M117	CL0M029	R00M126	CL0F062
NOD-like receptor signaling pathway	4411	3457	6407	2387	6676	76	5523	3828	7012	3254	3802	4591	4233	7290	4673	3061	5749	2143	3572	3795	3434	5013	4142	3281	4698	2932	4848	8915	1431	8500	4620	3845	7055	8277	7938	6402	8590	10695	7452	4832	10906	9825	7894	5898	3411	7604	8983	11457	9099
Restriction enzyme	13339	18490	19011	18272	29098	8862	23499	4145	26885	12948	2740	14762	13080	31917	15102	10094	26102	17056	12043	16853	28401	14849	14848	19785	16157	9738	18355	32978	11923	40611	17665	13838	44196	32045	27320	29981	47194	42098	30929	17000	46977	46039	29225	25650	11160	32397	37722	45985	29785
Prostate cancer	4413	3579	6452	2441	6883	75	5792	3831	7067	3355	3801	4564	4211	7552	4687	3059	6122	2317	3576	3746	3451	4984	4110	4402	4901	2934	5125	8498	1468	8965	4622	4465	9449	8344	7128	5932	11506	10373	7734	4818	10515	8946	7761	5844	3385	8513	9127	11181	8602
Epithelial cell signaling in Helicobacter pylori infection	8847	9047	14563	8729	13232	4435	11715	8076	15082	7966	7802	9348	8353	10981	9349	5894	11600	5182	6957	8303	6731	10267	8712	7160	8739	5995	9880	17950	6129	16282	10123	6840	10100	16496	15008	9898	12955	23127	14490	10637	20982	19444	16035	12081	6815	11879	17179	24013	17212
Antigen processing and presentation	4410	3442	6378	2355	6479	75	5520	3821	6916	3248	3797	4554	4204	6233	4649	3059	5563	2067	3561	3741	3424	4968	4076	3271	4541	2929	4826	8464	1407	8134	4511	3837	7044	8151	7046	5191	8573	10035	6891	4801	9961	8719	7697	5681	3379	7244	8521	10734	8321
Progesterone-mediated oocyte maturation	4410	3442	6378	2355	6479	75	5520	3821	6916	3248	3797	4554	4204	6233	4649	3059	5563	2067	3561	3741	3424	4968	4076	3271	4541	2929	4826	8464	1407	8134	4511	3837	7044	8151	7046	5191	8573	10035	6891	4801	9961	8719	7697	5681	3379	7244	8521	10734	8321
Amyotrophic lateral sclerosis (ALS)	8758	4179	6616	3498	4115	4324	5642	6655	4747	6497	7329	7523	8294	5199	11017	7241	3567	3673	6960	9000	6125	12207	4759	3704	5328	7067	6261	1304	4114	3555	2309	4678	2496	5047	1623	6151	3655	2227	2872	5552	1983	1086	1557	3364	6598	3897	3195	1328	2986
Zeatin biosynthesis	4436	6109	6861	5931	7654	4367	6560	4129	8205	5366	3984	4783	4458	8193	5325	3756	6979	5392	4180	5759	10609	5880	5480	6760	5465	3496	5930	12809	4543	9611	5428	4220	7506	9109	9257	7984	9914	11453	9178	5597	12472	11209	11768	8521	4019	9206	10090	12979	10765
Sporulation	936	60593	123068	60456	107215	5563	66355	15026	131090	19353	6726	12458	5160	15220	19552	8338	55904	12632	11229	16532	26807	14536	36021	12269	48165	9974	26849	116089	13188	132794	98612	20943	21339	175515	131004	24659	58980	217735	109589	64742	179445	162131	93330	100934	12079	51979	149595	204461	145077
Germination	49	2680	6190	2937	4540	54	3417	786	7228	1019	340	609	525	1027	2267	985	2381	648	951	1565	334	1375	2099	508	3063	1151	1523	5463	409	5700	3844	1012	920	10293	6797	2675	2599	10336	4752	3681	9289	9269	5129	4247	1335	2594	7406	10683	4789
Bladder cancer	4365	700	1211	192	957	10	2396	3099	1901	2087	3463	3614	3681	1508	3422	2297	684	875	2704	3047	1605	3845	1543	1258	1326	2222	2594	53	657	416	347	1503	3	1448	123	387	79	260	328	2010	73	104	191	248	2256	133	467	48	336
Protein digestion and absorption	28	452	874	701	1542	34	825	230	1207	951	138	306	753	7367	2842	1171	2080	1233	1163	2898	2688	2799	2048	2450	2889	1162	1289	8022	218	3293	1018	1442	4838	2618	3534	6746	6312	3252	4055	1370	6207	6008	7660	2493	1771	6936	3964	5505	3338
Sphingolipid metabolism	376	18484	38305	19616	29426	13138	21016	10132	32561	16638	8107	7703	3328	59560	10159	7935	24910	13132	7114	9356	10797	12716	15331	28135	21306	6631	11109	35698	10374	47339	22282	24604	48364	45910	26446	48223	67404	61993	48127	15842	60051	64089	31942	32885	6459	45003	52258	66359	29393
Cytoskeleton proteins	17987	40289	55883	37744	55150	22139	42964	37147	62402	26969	35943	22392	22800	37446	47704	28521	39659	23809	26784	43779	66482	50059	37320	30004	39715	26798	29301	68088	23349	69237	45695	23191	34048	85803	64322	39934	53202	99239	59604	47006	91779	83748	58492	55880	27065	44784	78728	103101	69865
Chagas disease (American trypanosomiasis)	4377	712	1434	398	1014	39	2618	3219	2053	2143	3563	4064	3763	1490	3736	2331	655	879	2855	3636	3249	4074	1768	743	1383	2288	2688	49	708	671	737	1616	5	1534	128	1250	239	340	787	1811	105	198	215	174	2398	906	627	39	379
Other glycan degradation	449	25156	53918	30556	35872	25929	25343	14023	38635	25141	11487	8885	3675	92100	7286	4719	34794	20323	6525	8409	5608	7366	19907	45755	25836	4422	18517	48567	18884	66306	27542	33297	78596	54945	33861	81220	106123	77097	70659	14502	85276	93247	44580	42064	6838	73046	69460	85408	37037
Lipoic acid metabolism	13149	7926	7364	7655	7546	8641	9519	9980	9219	10715	10868	12086	11476	13567	10538	8397	5880	8166	9013	10974	17949	12187	6794	10012	6788	7718	10995	1995	8124	8152	4485	7586	7755	6578	4711	11382	11058	5769	8382	6782	6513	8682	2445	5329	7412	6305	6573	5701	7940
Renal cell carcinoma	4375	818	1980	392	1534	36	2723	3314	2144	2308	3644	4107	4014	1957	4727	3252	1746	1295	3403	4700	4150	5408	2406	1531	2211	3109	3114	576	981	1130	871	1921	105	2256	972	2329	250	586	646	2815	284	356	525	696	3022	791	1222	489	1184
Glycosphingolipid biosynthesis - globo series	191	15618	18266	13533	17162	12915	9060	7594	15364	10224	6858	3411	1476	33311	2569	1993	13266	10013	2444	3348	4881	2956	8771	18388	10267	1552	6992	22987	8904	27309	9811	11793	32901	21507	12945	28580	43464	29069	27534	6033	36397	31620	20834	16891	2913	30480	25144	31707	14460
alpha-Linolenic acid metabolism	8741	1543	3376	515	2420	42	4835	9060	3948	4213	10038	7300	8397	3903	11371	9356	1451	2140	7321	9348	14685	15344	4775	2270	5005	7907	5252	69	1405	1247	1105	3338	12	4403	399	2983	306	862	764	5917	246	346	524	1188	6174	1092	1859	275	854
Starch and sucrose metabolism	58504	132361	159545	121070	153721	95912	131828	126958	192644	96194	124347	70662	60613	148626	80124	60253	113774	103491	62623	82145	162327	92362	100462	115719	94155	53324	89770	176641	84302	204372	122602	87504	107249	251468	160209	138001	166062	270301	185940	105655	248060	241041	154170	161489	55141	131318	217059	277375	177864
One carbon pool by folate	66327	72802	95792	70669	93619	48244	86296	61956	102590	67027	61781	69318	66421	85483	84824	59583	79575	66472	61157	85484	135537	95548	71559	74495	71425	55280	71137	130211	52467	111973	67891	51876	74798	116350	102270	84935	97657	138347	102674	77625	136406	122866	118624	101545	58321	94516	120443	148496	122631
Butirosin and neomycin biosynthesis	120	7942	10353	7576	9234	4418	6288	4204	12063	3933	3723	2142	1720	8477	6333	4769	7476	5080	3332	6665	16634	7922	6270	6936	7610	3753	4632	12294	3818	13929	7781	4336	8094	18059	11708	8967	11618	15377	12328	6899	16797	16661	10718	10851	3452	9931	15007	17838	11243
Biosynthesis of ansamycins	4518	10266	19785	10937	17114	4508	11288	19349	19320	7217	19639	6486	5800	10167	12464	7643	14094	8111	6934	12454	17586	13489	11750	9374	11387	7078	9126	19771	6251	23674	13968	6460	8933	26447	21272	12909	13288	26905	18778	12588	26651	26137	17058	19054	6927	12141	22913	29573	23384
Ion channels	4403	8777	3376	8849	3952	12810	4608	11967	5590	7380	12678	4736	3916	4441	3890	3308	3334	6495	3351	4169	7466	5304	4710	8227	2494	2952	3980	1047	8792	4467	2586	4068	1210	6469	2380	4682	2212	2433	4470	3189	2379	2013	1688	2722	2555	1490	2512	984	4280
DNA replication proteins	158771	171044	197676	157067	199910	121979	188804	140439	223911	159476	140628	159303	146147	178723	148902	105554	165502	142301	124518	154055	229540	161667	139869	151021	134271	101766	169053	231024	127980	226190	138898	112093	150112	225167	202044	165156	198406	282013	207744	155742	271134	247397	214553	195068	111099	175454	228176	282172	245396
Nucleotide metabolism	17489	10158	9736	8403	10533	8600	12475	21628	13305	12945	23122	15588	14246	6915	9714	7690	8096	8417	10394	9159	13489	11273	9542	7848	6679	7325	13652	5473	8913	10183	4980	7717	2779	14369	7245	4394	3658	7273	7050	7469	7128	4405	4529	6302	7869	2862	6852	6455	9518
Ubiquinone and other terpenoid-quinone biosynthesis	78753	38230	36815	30679	32488	34597	51189	59122	45357	57090	64722	71753	69873	54177	68027	50551	27159	33051	55084	64873	119463	79485	42698	33533	37770	47179	54796	40269	34285	31958	16012	38382	20948	44971	20959	44524	29928	23065	26907	39732	35446	27850	41359	24817	47998	36839	31644	30311	25944
Polyketide sugar unit biosynthesis	9077	22639	28801	21819	27642	17479	23323	16246	31001	16868	15232	12486	11958	34360	24282	16155	23531	21829	14293	23936	53366	26375	20610	31326	22836	14405	15188	39982	14161	40875	20863	15036	40020	40339	32220	33860	51252	52573	36629	23949	51166	46698	34889	29650	14074	38827	41381	51864	31567
Photosynthesis	35542	43913	61011	46622	57470	35155	58261	34566	68512	39312	33184	38723	35221	46511	42574	30687	41921	38297	33176	45432	88428	48618	41968	45263	37693	29469	38998	80309	34151	76359	47888	31701	42279	92649	66445	45349	60099	105926	62398	52673	80478	68758	67444	65224	29956	52892	81788	111441	70165
Biosynthesis of vancomycin group antibiotics	4477	6361	9137	6399	9260	4406	7485	4438	10269	5563	4159	5415	5008	11428	8350	5730	7366	7599	5375	8151	16259	8813	6599	8012	7347	4974	5329	13638	4111	13303	6883	5445	11562	14750	10386	10742	13683	15025	11403	7349	15927	13995	12172	9494	5038	11813	12478	14512	10976
Drug metabolism - other enzymes	35380	42954	56411	39721	49464	30496	45869	42410	54617	37792	43026	35566	34271	46986	40192	29359	43237	35818	30951	44055	57936	47032	37630	40659	36767	27244	41757	62564	32014	56395	36225	28997	33997	54673	50723	43884	49710	73353	57065	39321	69573	62886	58989	53050	28167	48161	61320	75342	63594
African trypanosomiasis	4381	739	1434	446	1041	36	2672	3222	2101	2164	3560	4072	4102	1677	5871	3096	715	1002	3477	5135	3391	6304	2148	824	2101	3152	2696	70	716	707	736	1632	5	2406	249	1921	308	543	809	2660	178	260	306	294	3177	981	917	74	507
Lysosome	183	6920	20574	7355	13054	4398	9002	7227	13170	8448	6859	5517	1660	46233	3103	2517	14087	8865	2856	4011	2666	3600	8069	20293	11523	1854	8833	18748	3933	25788	8931	17837	34810	18222	10472	36828	44411	24942	29983	3671	33332	34741	19210	15612	2840	33274	25148	27091	12662
Mismatch repair	97163	112633	130127	106014	135593	82790	119917	91242	148176	102345	91203	99314	91390	110779	99736	72032	113606	92325	80522	106909	183356	110982	92285	94794	88173	67810	107364	152419	84921	155119	95045	71020	98112	157469	134183	104515	124884	185414	137935	102549	181423	164656	139840	133154	71946	112629	151420	188451	164659
Bacterial toxins	217	17069	16989	19303	18153	17341	10572	8531	15650	10734	7686	3778	3667	17344	17003	9597	14750	13903	7394	16093	26704	19093	11505	23784	14897	8743	9630	17266	13888	23672	17028	7591	18187	18456	19147	19160	25610	27249	24601	14608	25550	27750	16350	18758	7844	16706	22697	26470	27451
Ribosome	239097	315757	349409	316965	356315	252500	332128	224016	397693	269969	219371	251389	234500	294724	281839	201309	312956	272375	217075	303887	563717	312271	262534	283705	246628	189288	285443	456196	248068	422446	268984	189866	265412	418363	391730	291829	351854	525857	391791	300026	503521	463430	417636	387131	198508	325494	439738	535852	474581
Phenylpropanoid biosynthesis	323	16753	26355	18652	20288	17328	14549	22979	29904	13288	22732	3178	3216	28635	10592	7940	16157	11817	6036	10678	25290	12609	15479	14766	15294	6412	7612	24222	12256	34544	16920	16860	18078	55608	21358	25930	28118	40931	29558	13752	35813	40028	19238	25441	6635	21997	38330	49850	21579
Homologous recombination	119124	123249	146636	120133	147905	91600	142491	106267	168317	116892	106483	119247	111274	127422	120096	85156	128451	107708	97165	126144	209800	132331	108661	112031	100937	81474	126231	175209	96314	171287	108106	82963	112126	171268	153790	121475	143333	210088	156804	121192	204300	189345	161016	149154	86776	129065	173755	211404	190516
Pyrimidine metabolism	216410	259123	295772	253832	287081	212708	272850	221884	325064	234991	222602	218783	206995	244368	241071	168624	247546	220927	185664	249864	388893	266357	216108	241473	202606	159960	232312	352947	206252	334484	210499	161226	212673	337230	303926	238890	286064	409613	314896	235176	395194	359792	326246	299367	168197	260826	342739	413253	370808
Glycosaminoglycan degradation	111	6082	7464	5358	10693	4322	6061	6349	8022	6284	6394	3872	1030	35884	1408	1160	10783	7310	1757	2155	1698	1669	5765	16343	7950	738	7925	14367	3501	20069	5764	12141	29362	11374	7571	29492	36821	17457	21951	1719	25281	24772	13913	11143	1815	24669	18535	20598	10380
DNA replication	83854	96410	104501	90375	109607	73916	100739	73127	118240	88323	73145	84611	78266	94144	83781	60015	91658	80686	68169	89060	143130	92142	76158	84923	72792	57260	91617	122090	73901	123441	76338	59284	82595	118897	107786	90133	106590	148893	112619	85600	144003	131608	112840	107175	60699	93345	121083	145469	134783
Ascorbate and aldarate metabolism	17654	24532	24078	23333	20076	25902	19742	45766	24604	24339	48765	17833	20457	20265	39547	29411	21697	27808	21805	33520	43509	49631	23797	31423	23982	25355	21713	11778	21821	21045	16968	15124	7345	25843	16972	23807	15093	20139	23251	26410	20225	21603	14952	21295	20704	13301	19923	15771	24873
Prion diseases	4370	799	3213	427	1782	27	2618	3278	2435	2637	3591	3744	3537	1423	2117	1987	1070	970	2458	1926	1495	2416	1528	771	1439	1937	2970	879	784	1079	831	1886	35	1046	894	1211	317	812	1034	1409	781	281	861	1381	1899	1139	898	455	1380
Galactose metabolism	53660	129231	126703	124556	118741	120724	110623	69234	140198	101319	64576	62244	52896	133536	66339	46575	92451	114963	51970	64065	84591	74644	71740	111922	74254	43342	79143	119110	95066	150795	94435	69875	90285	154892	115834	120774	140972	205873	151580	80167	185215	184487	112028	134763	45558	100961	158774	199150	144768
Photosynthesis proteins	39915	44730	64014	46949	59237	35257	61003	37870	70708	41461	37145	42425	39146	48100	46898	33305	43429	39372	36196	49256	97752	53787	44001	46142	39482	32677	41698	80460	34944	77863	49323	34071	43781	94518	66879	46547	60627	106583	63162	54942	80709	68961	67791	65770	32743	54087	82785	111725	70997
Transcription related proteins	4366	3292	1636	2952	1458	4272	2860	8776	2273	4322	9478	4029	3245	1385	411	902	800	1944	1876	786	1318	602	2515	1593	594	940	2739	139	3179	857	383	2083	25	403	406	1250	93	328	1332	669	147	302	265	1037	1201	650	376	112	536
Nucleotide excision repair	35553	50903	59172	48283	59984	35039	52936	33545	66299	41535	32342	39778	37434	49056	55146	38775	50169	38885	37542	58159	95187	63026	43641	39809	44522	35502	43716	76952	36053	72203	46344	31042	38196	79200	65652	48963	54174	89074	64220	51826	87023	77932	70810	62107	34796	52387	76076	90869	78587
Glycan biosynthesis and metabolism	26183	5574	9009	3087	8236	123	15752	24518	13493	13212	26966	21934	21207	11270	14213	9895	6455	6208	14741	12339	15254	14502	10873	6124	7276	9869	16874	5654	4478	6158	4361	10889	2970	7967	5173	6502	3776	4863	5641	8517	5980	6349	6713	4554	12105	4401	5707	5108	7983
Translation factors	61842	69002	82214	66183	83102	48057	77848	60120	92223	62013	60266	63782	59243	70911	67733	47730	70852	58208	53216	71343	132391	74589	62135	63454	58007	45044	68869	102719	51593	98042	61180	46123	62845	97328	88833	67701	83182	122043	88942	69188	115607	105788	94649	85014	48345	76175	100858	121540	110406
Biosynthesis of unsaturated fatty acids	43866	21974	27711	17305	24423	13297	33334	55892	33673	28399	60540	42152	42358	26604	55912	44876	16306	19180	37991	48761	81666	69987	31649	22264	29179	38732	32123	18490	16723	23622	17332	22660	8548	34663	17266	26804	14929	26528	20508	34849	22830	21704	18491	17247	33462	16669	25416	23158	21341
Proteasome	4436	3507	6698	2712	6645	107	5947	4019	7129	3326	3894	4748	4672	6534	6543	5636	5680	2196	4576	6523	11226	8938	4759	4606	5597	4734	4903	8539	1465	8636	5203	3931	7050	8873	7170	5558	9007	10316	7369	6159	10018	8996	7759	6023	4050	7323	9060	10791	8511
Huntington's disease	13143	5247	7854	4566	6435	4429	8627	7321	8542	9032	8234	11944	13291	9136	20806	12974	4514	7290	12209	17540	21018	22323	7956	6789	10296	12502	9976	2179	5449	5638	4858	6638	2741	9781	3626	9662	4783	4272	6667	10241	3717	3803	2881	8468	11866	5029	5485	3995	6639
Peptidoglycan biosynthesis	97212	123417	129483	120995	130009	104153	126995	103265	152449	106041	103327	99111	94091	104748	115256	79546	112248	111547	85157	115284	185824	125492	100048	111254	92680	74910	109634	161954	98904	152517	97041	73274	93943	162817	140010	104811	126882	190212	140728	108672	180064	164531	149850	138753	79075	117105	156200	193581	166905
Insulin signaling pathway	8849	9313	13041	7577	12911	4482	12784	13490	16029	8433	13870	9567	8687	13081	11351	7896	9929	6688	7997	10528	15163	12636	9605	12140	9716	7407	10144	14175	5368	15347	10164	7839	10320	16551	13283	10927	16516	21072	13818	10814	21475	21359	12388	13310	7200	11797	18491	24872	14430
Glycosphingolipid biosynthesis - ganglio series	71	5328	3922	4298	7239	4289	3316	6037	3936	4706	6235	1760	806	24558	978	698	7565	4476	1132	1512	1201	1197	4505	13420	5577	467	4266	11842	3179	13784	2915	7285	24140	5241	4451	21073	30140	10870	14633	1022	18217	17220	11657	6659	1430	19877	11903	13306	5674
Transcription machinery	88767	113401	153520	107116	145069	66135	130397	90564	160955	96059	89170	100435	94860	159749	148453	98633	118890	84139	95989	143454	250444	163705	106672	105567	125132	90018	104335	170669	74154	181389	109548	88877	129595	198354	148894	150284	179090	236076	166717	128628	216784	211450	158464	146351	91363	149969	201018	248031	175378
Bacterial invasion of epithelial cells	4358	692	1164	181	922	10	2407	3076	1885	2078	3432	3605	3105	1151	116	502	557	685	1635	319	23	113	902	554	44	625	3287	4	637	273	147	1469	2	107	46	259	5	76	50	314	18	11	100	16	1001	42	56	10	200
Pertussis	43605	7118	12678	2386	10683	78	24561	20057	19845	21634	22609	36305	32427	18933	7652	8768	7589	8131	18988	7716	6373	8201	9199	6330	4656	9324	26901	779	6680	5744	2844	15685	4854	4688	1671	10259	6263	4176	5152	5946	4079	5961	1990	2446	13251	3585	4334	4414	4145
Metabolism of cofactors and vitamins	35095	22076	21222	19023	22712	17419	27702	46922	28368	25639	50276	32902	32452	21733	37881	27538	16943	20288	27595	34344	57009	43984	25635	14448	21031	25007	27105	17184	18568	23155	15922	19194	11371	28984	17143	20546	13079	25263	19738	26013	21640	20855	18313	18848	24255	14632	21397	23655	23909
RNA polymerase	17704	24394	25169	24987	25220	21699	24284	16177	28026	20924	15839	18700	17199	19306	20878	14809	22616	21736	16054	21910	37217	22857	18733	21738	17095	14041	21212	28891	20154	28197	19657	13380	17497	25492	27013	19471	23386	36555	27711	22012	33121	31826	26724	28258	14339	20694	29626	35317	33741
Caprolactam degradation	26304	6067	12650	2025	9131	296	15447	33419	13778	13441	37120	23512	32435	14866	67823	58227	6661	10239	35956	55748	90608	99217	23540	12230	29943	47412	16501	872	5031	7605	7534	11924	91	25664	2576	15581	3027	5695	5110	35947	2771	2149	2730	5941	32099	5141	11603	1522	4860
D-Glutamine and D-glutamate metabolism	17669	19138	22220	18097	24317	13126	21367	18274	26073	17308	18468	17941	17587	21724	23351	16155	21432	16290	16651	23480	36488	26241	18492	17279	18035	15017	18636	26984	14233	28744	17603	13281	19525	29762	24003	21559	23503	33535	25257	19905	32431	30482	25090	23285	15148	21025	28556	33707	30565
Glutathione metabolism	65785	31028	41825	26806	39102	22111	50498	73268	50509	45352	79563	59936	66948	50292	108467	64241	34420	35808	62442	90423	111456	115097	51475	45361	52491	62184	51107	34638	29152	41167	27488	35337	31420	65736	27972	49043	40127	39750	36689	57587	37957	34954	35643	31823	60853	36868	42722	38730	39052
Carbohydrate metabolism	4667	18293	28969	18118	22273	13191	19776	29088	28382	14776	29526	8574	6537	26973	13078	11045	17669	15266	8384	13971	26591	16976	17144	22885	15773	9308	11696	22094	11019	28710	19527	14943	13241	33562	23570	25144	23224	46466	29509	18295	38958	42094	19815	25879	7864	17340	35168	45647	23838
Inositol phosphate metabolism	8971	31831	20223	32617	14555	42912	13711	67111	15054	23414	71541	10552	17102	19690	56400	36548	11291	23998	24201	47055	61457	67898	29825	30743	27870	31504	11616	11792	28567	18740	13422	13701	7839	31652	13493	26989	14201	20895	18664	32610	18418	20565	12384	17708	24865	14030	22132	17090	18307
Aminoacyl-tRNA biosynthesis	110902	166370	185325	167395	179474	139155	161301	118357	201559	133002	115629	120438	114373	135412	161502	113377	156790	137549	112938	167690	331032	180952	134473	147746	129206	105092	136755	219137	130762	217550	140107	93145	125183	234559	197392	139156	170265	267723	195335	161683	251078	231113	198525	197395	104407	152655	223964	276256	240577
Inorganic ion transport and metabolism	78848	28040	48267	21230	38597	13446	57172	79515	55512	48743	85860	73374	69339	54220	68426	51381	29327	28870	55221	59949	90920	80897	43215	36357	38417	46548	56020	28865	23185	39818	26753	40643	27683	45748	24002	45919	41278	43595	37663	44176	37650	44293	28187	29000	46027	34684	42892	45863	33618
Carbon fixation in photosynthetic organisms	75093	76238	104825	72055	101919	44101	92971	112791	114412	71453	116698	77217	70803	91083	79525	56763	87388	69928	62838	83311	142161	88409	78033	80278	70686	52805	81194	121099	53482	122957	74613	58194	77855	118381	107292	86044	102856	145632	109023	78818	145244	136985	111609	106765	56256	92555	125040	153266	128574
Cell cycle - Caulobacter	53141	70400	80259	65967	80563	52378	70992	48289	86187	60306	48192	55500	55596	66169	85114	54471	65298	56083	54765	81689	131687	92747	60298	60429	62544	51715	61282	95622	51311	93409	59922	42771	55926	101963	84213	67554	75046	120943	84743	73558	111394	98061	89443	80358	53334	70717	97780	112604	105836
Tuberculosis	13334	21217	21201	20683	22404	17425	21251	15406	26453	16998	15271	15395	14431	19439	22387	16124	19367	18281	15078	22718	40532	25710	17698	17741	18008	14358	16130	28917	16106	28864	17951	12498	16557	33023	25188	20688	23711	34676	25193	20216	32573	30470	25880	25526	13941	20498	30493	36942	29344
Thiamine metabolism	61845	72512	81729	69585	83603	56517	78681	62929	94725	64200	62928	63447	56901	66568	58929	44581	74327	51445	49678	62818	119490	66670	56109	50084	51159	41353	64796	85654	56694	100541	59534	45618	60078	106014	78158	64463	78081	124586	87695	63274	108748	101366	75658	79380	42303	66727	100074	126447	95932
Lysine biosynthesis	84174	105632	134505	92966	124843	61560	118654	107642	145430	86209	107996	88708	82853	102012	106474	74358	82852	75712	77722	103947	208026	117711	94554	81282	90859	68676	86784	136538	64033	144503	100374	68134	72293	154148	128061	100528	116936	214582	135385	107469	184135	171945	121491	131173	69878	99508	164568	209852	155916
Biosynthesis and biodegradation of secondary metabolites	17546	10149	13000	9314	9405	8669	14868	35750	14338	13749	38475	16412	17400	13947	26279	17409	6819	9753	15707	21363	15394	31534	15607	11309	13721	15834	13339	4970	8508	11106	7158	10659	7975	17131	8032	13029	11342	14730	10091	15326	11235	13820	6558	9264	14384	8835	13634	13346	9701
Biosynthesis of siderophore group nonribosomal peptides	8767	9588	4515	6133	6731	8576	7147	37035	5491	8079	40115	7800	8765	6720	13174	8965	5269	5053	7919	10780	12716	16335	11655	10237	6482	8513	7096	4852	6770	5628	2549	6155	4279	6479	2318	8692	4897	5019	5267	7389	4819	3145	5003	3296	7444	5637	5695	6240	3043
Metabolism of xenobiotics by cytochrome P450	13192	5780	8628	5268	5866	4566	9115	32504	9203	8228	35676	12238	19601	11871	55257	35007	4684	8498	24034	41317	51285	64977	19708	9180	22847	31019	8590	1759	5482	7114	7598	8014	574	22858	4015	14701	2284	6549	6364	25446	6488	8077	3317	5654	25146	4119	10779	3662	5919
Terpenoid backbone biosynthesis	57609	80273	84167	78963	88363	65267	80887	58440	93872	67140	57905	61358	60366	71050	85859	65148	77097	69956	59520	88817	160907	104375	68166	68520	68580	57985	68982	112422	62683	103701	66648	46274	66790	105578	95320	76713	87594	128234	91209	78490	120632	111356	101924	96860	54798	79874	111578	137953	115227
Drug metabolism - cytochrome P450	13200	5823	8793	5329	6094	4581	9132	32554	9337	8251	35783	12603	20178	12188	57736	37601	4744	8655	25133	43299	54852	69196	20339	9339	24098	32969	8696	1785	5524	7371	8037	8115	576	23692	4059	15452	2386	6706	5930	26863	6597	8140	3390	5832	26031	4388	11260	3701	6152
Tryptophan metabolism	52825	28094	38998	24313	31216	22151	39465	72146	37130	36259	78766	48797	68759	40072	156275	121746	25820	35002	79013	133595	209024	209683	57621	36274	72738	100978	40301	15823	25381	31680	27741	30037	11962	71091	20059	49166	19951	32569	24820	84748	21214	21562	18541	27323	73971	25996	41304	24362	29784
Two-component system	377135	216614	348487	205040	257945	157516	318379	427133	363079	272852	454760	353082	372463	254660	566242	340399	189089	233604	338972	457499	508335	607753	285218	211667	291469	325664	291365	195939	176005	290367	177793	217858	142428	525807	215534	242479	211889	323696	257011	339405	271097	258609	175890	241621	323972	184071	311521	345370	248240
Secretion system	376624	176884	270172	151750	221861	101775	296209	356189	311836	243027	381566	345291	360559	217552	519894	290449	175101	191953	318747	418632	474818	524051	254434	195298	251381	288717	282034	176159	142964	222500	145814	187992	98984	395785	177227	177670	159631	254842	211695	298792	221022	212578	166472	205345	305663	139890	249197	277491	218587
Peptidases	216654	242779	309131	222905	309171	162064	271403	292372	333240	215972	298633	224051	216383	261739	295635	194819	242503	197492	203914	286722	468359	323078	238542	229515	228183	181728	236023	359902	172556	363252	228586	171713	220662	393507	315621	257638	294554	446769	325261	260907	413105	375283	331829	294194	189824	275154	367878	448492	391736
Toluene degradation	35080	12648	17012	8749	15627	4614	26600	24829	21415	23453	26203	31903	33037	23785	38711	32558	11965	22635	29021	36121	67633	50134	22163	13776	21048	28153	25781	16162	11151	15608	10542	20804	10905	20519	11794	18689	13617	17043	13666	29059	16248	13404	16414	17519	24508	16354	19829	21129	16495
Amino acid related enzymes	163624	190358	237445	182540	225485	135522	211175	204533	259725	166982	207837	171161	165502	197591	230384	154607	181229	159279	157253	228179	374291	253806	183041	178951	174773	144990	177181	269877	138049	271521	171780	130356	162322	305603	240475	196478	222632	345074	249019	207996	318134	291061	246634	237964	147066	202629	285280	344769	293243
Electron transfer carriers	17467	4032	8057	2610	7971	65	10762	10021	9392	9369	11014	14773	12962	5080	2832	4859	6664	5241	8025	4462	4771	4395	4593	4997	2295	4384	11830	2084	3725	6012	3239	6448	3623	2208	4188	1413	3180	3542	3959	3624	3423	3309	3145	5300	5058	2922	3419	1975	6262
Protein export	75065	83134	92681	76627	98571	61020	91463	68113	107766	75708	68671	75535	72062	84534	85296	61001	78985	73219	65063	87967	162281	94812	70950	79192	68196	57129	79082	105425	61184	113078	70566	53676	70449	115261	96528	82948	95862	137836	101539	81509	130912	121388	97123	100112	58573	81836	114858	139123	120937
Function unknown	350914	207180	271347	181720	232518	156974	287618	383844	307546	262520	409439	326377	317821	257149	354452	241862	184464	177290	264245	314202	410671	392176	235390	193629	203443	228578	278211	187117	173838	246836	155265	197552	140717	318656	181171	232613	190813	278553	227671	243295	254266	252663	180118	195913	233000	176078	250518	274225	237871
Protein kinases	79019	43885	74940	40948	51813	30733	67928	85164	75557	57214	90482	73881	75588	52724	104994	65543	38533	49014	66787	85844	107480	113607	56148	47540	55028	62751	60079	41805	35184	55850	39492	43213	19580	92221	43053	47136	37786	73184	53470	67209	59661	61158	39493	52318	61745	34126	63985	73040	51775
Geraniol degradation	30734	5993	14999	2815	11908	430	18405	34161	16744	15811	38209	27365	41695	24773	97236	81319	9597	13651	48839	81146	144498	140032	31164	17009	43441	66125	20205	5145	6288	11767	10989	15299	5096	37619	5438	27967	9785	9228	9842	50845	7027	8101	7597	9135	45102	11901	18793	5615	8128
Alanine, aspartate and glutamate metabolism	115139	126671	166705	113379	164736	70662	152036	142048	187613	113046	143764	120266	121234	169704	187558	127114	128527	106633	119149	175458	256496	213725	134606	127352	139975	115923	117991	180993	80130	202362	126770	98024	123462	229273	164050	165030	175694	261977	187405	153747	242320	231970	169479	167189	112963	148578	220493	259834	206223
Histidine metabolism	53416	55408	93594	52097	99825	14360	79553	83816	110310	49331	84894	59454	63188	95610	120124	82757	72807	54631	68631	108561	165903	140129	80258	70778	87300	72708	61726	91810	27522	122465	78720	53277	86490	141084	99154	98794	113466	153739	112449	93434	138464	139567	81701	103270	66740	88178	131966	161800	121696
RNA degradation	66138	60407	73419	57287	73812	43727	74663	59083	85754	62108	60264	66834	62959	74385	75254	50505	62498	51653	55689	74709	109046	81378	57802	53617	57642	48336	66089	84045	47028	88916	51717	46413	59649	98958	73822	69639	76354	105579	78671	64060	99021	92377	77260	72923	50798	67610	90701	107756	90335
Flavone and flavonol biosynthesis	15	133	2806	305	988	12	1466	146	2558	144	76	158	61	1963	114	266	697	1900	171	140	159	166	546	304	417	153	874	848	41	1913	776	1561	347	4370	1160	1381	419	2559	2223	320	1988	1532	746	2084	166	1071	2393	1339	782
Glutamatergic synapse	8905	10198	15948	9594	14062	4498	13078	13924	16633	8761	14043	10132	10172	18187	18447	12167	11541	7987	10728	16632	27316	21811	12681	12136	13876	10990	10432	17636	6063	18565	12085	8886	11639	20921	15692	18859	18579	26285	17977	15002	24321	24975	16759	14674	10273	15049	21566	25999	17922
Aminobenzoate degradation	22184	29257	26457	28435	21647	34642	23551	55204	24517	26810	59455	22710	39745	31221	119232	92991	19557	40641	54011	97229	150303	165112	44701	31485	57807	75751	22302	16414	27913	26772	19504	18213	19775	56092	17065	39166	23990	25617	24488	64971	23120	23171	17674	29133	52430	24563	33948	20969	20026
Styrene degradation	89	8392	4610	6515	5085	8649	1908	28421	2559	3594	30755	1109	5734	4042	29125	20411	3357	6214	10672	23226	41359	37796	12807	6891	13112	17025	2065	1766	6174	6098	4315	3265	3758	12273	3413	8997	2353	6744	4179	15281	3877	3027	2439	4534	11647	4210	6711	3550	4469
Chromosome	233337	214248	265387	199634	255490	157002	257333	250264	306566	213499	257214	227076	219442	228383	256737	169329	202210	179240	191455	242543	342459	272239	204161	181067	189310	162275	227102	305123	163355	293736	183955	158276	179213	343410	261566	214369	239101	364461	263243	223584	352148	317221	278589	246890	175641	224060	307127	380828	309376
Protein processing in endoplasmic reticulum	4456	4152	8196	3345	7901	169	6584	4263	8991	3964	4199	5602	6012	13162	12910	8980	7369	3428	7168	11349	26715	14719	7536	5464	9663	7707	5781	13327	1787	11748	6741	5360	9527	12952	10156	12329	12107	13581	9952	8785	17297	16728	12542	9273	7119	11588	13472	15101	10666
N-Glycan biosynthesis	53	484	3144	894	1574	68	1078	454	1512	559	371	1007	726	3950	1911	2625	2186	920	1327	3456	10647	3472	2246	2004	2442	1735	1100	5016	475	3457	1882	1431	4161	2048	3032	3696	4047	4078	3275	2302	4005	4322	4881	3665	1188	5135	3908	5018	3004
Flagellar assembly	157277	37474	148732	36076	72481	1207	103519	122524	126962	75754	132208	136704	148024	63876	210941	113479	46771	39861	126403	165938	239431	209299	88003	33539	92042	113165	104183	63443	28214	78170	38992	72871	14708	218483	54462	42263	41231	67479	68745	102038	66940	52495	47224	61467	123376	44790	91550	122486	44068
Vibrio cholerae pathogenic cycle	26247	13922	17388	11095	16037	8713	20062	20148	20781	18311	21578	23130	23032	14251	23805	14231	11093	11004	18036	19988	16021	24141	14052	9542	13441	14351	18818	15174	10828	14712	8988	12030	7049	21715	12507	12204	9205	16333	14494	14968	15622	13468	14328	11737	16306	10744	14812	17306	15320
Porphyrin and chlorophyll metabolism	97404	80154	169406	74990	166972	6641	128154	95999	155280	73222	98240	98788	105740	112902	184734	120922	128072	48369	108173	180377	292388	211590	104783	82517	126408	112033	92132	139371	38130	198494	129643	73733	137775	210799	140170	111155	146807	272367	160406	152720	204939	187458	132397	135980	103157	127473	195214	237794	208748
Amino sugar and nucleotide sugar metabolism	155017	287198	237141	270409	238022	288180	217125	164204	260942	232100	160205	164410	148247	234071	175830	126588	191632	226322	136426	172291	266950	198934	158767	215582	162850	117241	181437	250739	227693	289669	172219	137528	196455	293313	227722	230078	271323	341069	271792	174191	326250	312163	238688	234557	120691	213325	279900	340649	289853
Fluorobenzoate degradation	39	251	795	204	518	80	102	11297	478	116	12381	784	2556	1530	11841	9858	309	842	5077	9468	21717	15395	5103	2525	5587	7691	157	42	266	1421	1929	1214	5	4528	369	3464	308	712	150	5808	249	274	327	614	4982	688	1964	147	690
Penicillin and cephalosporin biosynthesis	4430	6685	3018	6734	4463	8594	5182	6454	5079	5852	6921	5067	6304	9037	16987	10256	3512	7902	7840	14253	24270	19007	6521	6926	7413	8953	3456	1313	5852	5434	3659	3824	4350	8514	3018	9546	4915	7243	6064	8476	5997	7675	2550	4998	7826	4943	6349	5598	4555
Pentose and glucuronate interconversions	27104	71502	90797	68227	78296	56551	66907	102291	99326	57972	104619	35612	34225	86101	70294	48399	56946	71613	40314	62708	87497	81710	63197	68151	64181	42685	47060	64124	47731	104752	64630	46990	44178	126896	82124	89405	71473	137218	103488	61682	128566	131100	65357	92357	38644	61447	110862	126904	89022
Limonene and pinene degradation	26463	14738	21904	14762	18815	13287	20978	40710	21299	20387	44302	24993	40695	25401	106762	89972	16960	24709	51452	87275	131375	155814	37415	19893	51284	72563	20628	11185	15001	20693	17651	15783	14017	43942	12756	32182	15438	18388	17550	59375	16151	17071	13273	19917	47682	18376	27003	14032	17889
Streptomycin biosynthesis	18033	41787	47010	39657	44256	34819	37637	49867	52234	31208	50462	23404	23552	53451	48867	35002	35824	35754	28091	47206	97686	58424	39386	50384	40134	29981	27003	58525	27697	64359	34692	26763	51360	71855	49935	53611	68765	75835	56881	41986	77233	73126	52194	46280	26968	54330	64992	75560	50252
Ethylbenzene degradation	4445	9806	6972	10776	7722	12906	6032	15172	7281	8320	16080	4643	7296	8568	19355	15989	6979	11744	9405	17024	25954	26045	10444	7638	11669	12552	4588	6290	9345	9016	5418	4526	11735	9952	5466	11542	9360	5892	8964	11123	9687	10238	6914	8787	8967	9617	8563	5424	6027
DNA repair and recombination proteins	388145	407430	463461	389076	455407	321952	451558	381951	523026	384714	387741	389345	366764	395014	423566	297016	385646	341657	325128	431171	707063	469609	351499	356354	331373	280483	396654	518092	321773	519357	334101	269749	332493	532511	464209	383553	431616	643335	476093	393739	608522	565883	479422	449800	291074	390885	537315	637784	566260
Ubiquitin system	4387	872	1536	505	1710	38	2920	3254	2417	2531	3542	4124	3539	3792	1916	2410	1513	1113	2647	2932	9733	2850	1742	1881	1238	2130	3135	86	759	2067	951	2279	2417	1110	284	3016	3271	1347	2135	1509	1481	1900	273	1405	1720	1861	1385	1104	851
Ribosome Biogenesis	224423	194455	236951	182993	230509	143811	243873	213068	278741	196200	218788	218183	204478	190940	213659	145068	196077	169693	171567	209313	304005	229077	179887	190876	160316	141484	215956	259142	156461	259244	162480	141857	156217	287177	228546	179104	213506	324190	237216	200047	293243	271590	233778	223039	153197	185736	271226	335725	278265
Carbohydrate digestion and absorption	11	553	841	311	2232	28	1154	2952	3542	318	3133	141	897	2535	4647	1853	3071	2388	1461	3225	735	4690	2365	6127	2700	1944	1208	5156	771	3819	1351	1135	5257	6432	3465	1549	7209	1307	3417	2292	5418	3760	4525	2669	2109	5019	2766	2106	2107
Lysine degradation	43961	13956	32198	10009	27327	709	32251	48248	32100	24045	52886	40754	56041	35319	124382	96568	24349	22561	63227	107407	167586	166819	43970	27666	59348	80673	33266	15847	10796	28167	22824	23702	15320	57517	17961	41230	21398	28120	22862	67301	22462	22961	16649	24102	59619	24236	36378	25554	25591
Dioxin degradation	8836	13589	11130	12071	9927	12976	10140	21629	12344	10749	22743	8301	10059	6553	18866	15453	6957	11642	10881	15260	14540	26598	11614	6331	10947	12677	9576	6242	10916	9517	9481	6571	1306	10583	8646	5081	4294	12152	10892	12783	10753	12087	6906	10914	9457	3654	10606	10903	13077
Type I diabetes mellitus	8812	6845	8393	6194	8647	4383	9037	4516	10198	7497	4495	8436	8132	9708	8579	6710	7458	6287	7071	8669	13293	10204	6575	7562	6788	5955	8300	8977	5214	10230	5879	5725	7575	10537	7973	8201	10053	11801	9300	7319	11615	11352	8377	8161	5973	7726	10675	11976	10188
RNA transport	21981	21627	27129	19769	21886	17311	24076	18608	29879	20500	18618	21328	18998	16553	15880	11148	14961	18341	14912	15382	15627	15817	15954	15635	13654	11028	21099	21101	17239	24047	14996	13626	8445	29526	20792	14243	17693	34938	22896	18104	29577	27351	17417	23791	12729	14829	27164	35512	24501
Plant-pathogen interaction	17655	17016	29865	17063	25311	8878	22312	21281	29417	15399	21626	18094	18209	18096	27942	17459	20102	13136	17632	24949	43235	29917	18685	15515	19328	16390	17535	28923	11428	31108	18416	13570	15792	42883	26058	18080	23863	38352	25396	23319	34575	30356	23918	24883	16776	20317	33418	43432	30031
Chlorocyclohexane and chlorobenzene degradation	82	519	3314	735	1457	150	946	14515	1453	335	15785	1057	4426	3561	20260	18681	1870	3318	8442	16907	38146	30252	8122	3660	9922	13812	597	690	919	3054	4022	2644	327	8138	1325	5466	1318	3225	1529	11188	1344	2168	1104	3193	7974	2243	4424	2439	1537
Valine, leucine and isoleucine degradation	44298	43118	48981	45162	40184	48048	41230	68302	42404	44064	74137	43369	76517	59490	223962	170056	33969	49188	101270	193253	273497	299799	74537	52600	106620	140400	39638	31443	41556	47846	39812	34551	30358	104681	32180	81143	45011	47455	42912	119469	38306	38266	32236	42226	100117	47394	63924	42780	44812
Cell motility and secretion	48208	23320	32318	21086	30246	17559	37746	37588	37930	34812	40452	47630	44430	38014	53387	32615	29418	23976	38025	45199	57556	53753	30242	22313	30148	32279	37021	25610	21208	35314	18156	27101	30869	42162	22882	31504	28712	31230	30153	33330	32888	31227	25222	27364	34796	28227	31859	34274	29513
Phenylalanine, tyrosine and tryptophan biosynthesis	97255	90356	138318	81971	122875	40387	117686	122040	156410	84623	124452	100921	94532	109309	118522	83685	90730	56595	84709	115768	225390	131894	99422	91559	92972	77041	93441	137578	49458	148864	94566	74690	81722	183559	127393	101777	122975	199664	131086	110646	184018	176477	119515	120530	78314	104868	165414	214912	140819
Fatty acid metabolism	61711	32943	51413	26104	45219	13976	52966	77629	51685	39083	83618	57794	85516	56610	207642	166022	35502	41007	102474	172467	257935	287417	74105	40038	100040	135814	47975	29100	23453	48108	40818	35783	23085	94248	33888	63520	33430	58349	41180	115588	43489	46575	32426	42746	95428	36845	65057	47915	46914
Prenyltransferases	35413	47434	43123	46766	46741	43358	45348	39874	50084	41514	40584	38062	35370	45473	43771	33508	42753	41511	33366	49382	102912	51690	39400	41646	36305	29964	40563	64609	38941	56622	34627	28281	37589	55380	50809	47958	50297	65396	50365	40288	66358	61317	59211	50964	30184	47933	59132	71635	61241
Carotenoid biosynthesis	44	437	799	244	1030	83	295	11241	1085	124	12430	435	1214	706	5804	4505	339	405	2389	6126	19238	7915	3765	2532	2778	3611	183	261	200	1403	1965	1152	36	2786	810	1069	321	447	405	2808	1308	1921	406	484	2513	1443	1594	272	531
Translation proteins	149553	134010	155169	123160	156407	95878	157693	129905	180780	130102	133499	145233	133931	123092	128737	91720	125165	109066	109582	132476	217135	137569	113116	108522	102607	88367	140739	165521	102518	171626	108344	92393	101191	176868	150155	116287	131243	206108	152271	122666	196345	177892	152199	145007	96920	121387	170717	204878	189077
Retinol metabolism	4442	4090	4841	4658	3477	4419	4259	12202	5029	3984	13048	4938	7826	7795	22820	18984	2813	5271	10491	18411	31609	32758	9338	4295	10936	15005	3463	5171	3747	5403	4680	3908	557	9973	3861	8969	1888	5229	4322	12196	8113	8731	5552	4563	9997	4337	7462	4245	4365
Lipopolysaccharide biosynthesis proteins	157338	34695	72198	20388	66672	5067	99657	129741	91654	89819	142093	140873	128043	101683	78502	60045	59747	51852	89691	73609	92706	80977	71052	53018	51785	58797	108239	69769	30039	66441	26507	74178	82288	58588	45609	77004	73175	46261	62539	53866	64700	64779	69811	50589	73390	75321	54346	57843	57143
Bacterial motility proteins	288703	80084	289839	83124	157500	3130	204195	254575	266046	143064	273832	259647	292115	131194	496619	262369	104534	84199	270881	386167	490390	494090	195978	74291	222853	259963	200448	141188	56272	184789	100584	143049	34808	502623	132227	115957	95685	167583	154491	243118	155114	131266	107556	140625	272794	94927	214630	276118	118982
Secondary bile acid biosynthesis	4414	6629	6029	7137	4849	8561	5831	1183	7853	6732	685	4659	3421	8861	1161	1226	3674	3924	2419	803	904	1410	2222	1825	2293	1234	3930	3961	5808	6958	4261	4420	3373	10131	4503	6783	5236	9291	6479	2941	8598	9603	3092	3850	1517	3460	6981	9116	5345
Butanoate metabolism	123251	94549	126557	89553	106921	70106	118810	143570	129464	102536	151211	117545	138687	104650	251538	194293	87080	106131	143516	222609	361039	325493	123573	94790	138863	164666	104317	83875	77119	118547	83468	79147	61994	170144	96426	107927	83060	137197	107565	163525	117880	115681	80390	111824	132150	82128	133967	126011	122439
MAPK signaling pathway - yeast	4428	8097	7099	8425	7847	8600	6395	4044	6363	7163	4000	4692	5063	8440	9979	5268	7193	6784	5388	7861	5849	9693	5546	5482	7287	5174	6090	4329	7056	9509	4991	3518	10721	6971	5917	8912	11562	12144	9480	7120	8676	9403	4185	6958	5541	7776	8640	7449	9098
Methane metabolism	128467	164537	212170	157422	195590	109344	168035	177804	221374	138073	180893	133281	131930	166586	188593	141722	165344	120591	127679	183113	372998	225812	148908	146475	150308	125441	141223	192185	114630	240689	151269	107209	129096	260346	199325	159437	180556	306572	207885	175357	273343	264081	178819	189207	115604	152658	241321	279846	246245
Cysteine and methionine metabolism	119244	132011	151891	119083	162434	87463	144937	167756	179452	116575	173177	121290	117604	127677	157951	107271	122015	105300	108680	149112	219701	176402	125667	118837	118028	99361	121859	169298	91142	181953	114074	88912	115351	205953	149224	126990	151339	221928	158399	135936	208462	189851	157826	151350	99961	136626	184206	223547	183266
Steroid biosynthesis	18	44	237	84	252	41	60	113	185	69	137	1071	728	408	3020	3756	69	198	1519	2462	4481	5857	856	234	1687	2566	164	19	80	570	747	309	2	1170	53	416	152	151	16	1808	105	69	97	223	1081	226	652	45	168
Photosynthesis - antenna proteins	4	64	153	4	4	64	268	68	132	0	276	0	64	4	77	4	0	4	0	200	618	561	40	64	0	449	4	0	72	106	578	306	0	4	0	0	0	0	0	170	0	4	0	30	0	0	34	0	0
beta-Alanine metabolism	44066	20694	36985	15519	34916	4998	36693	65902	40016	27594	71132	40727	57071	43541	126988	99303	30907	24959	64559	108114	152932	172995	51870	27584	63431	82617	35350	33636	13723	40628	29072	27194	18896	74291	29095	43863	28637	47112	31730	73913	40562	35469	32818	30326	61466	30955	48928	43134	40390
Proximal tubule bicarbonate reclamation	4396	1491	2668	1180	3108	67	3118	6168	3840	2636	6683	4896	5283	6287	11397	7156	3060	1896	5945	9929	11254	13111	4851	2874	5875	6518	3607	1009	1061	3914	2863	2803	2647	5730	2096	5667	3525	3190	3614	5377	4490	6018	1681	2193	5537	2612	4191	2962	3328
Propanoate metabolism	96969	80770	96951	71250	92686	52892	93631	110984	105574	78028	117538	93007	114611	90420	225684	177444	69028	81517	124135	200171	316267	298697	102713	86928	123446	148473	86437	69594	59269	102914	73094	62556	58645	149187	76202	96144	84490	115837	87273	143420	102064	94320	70673	87891	114600	72903	109931	94752	104131
Purine metabolism	321821	350133	369505	337724	358351	307591	363165	306841	416005	331447	311635	319858	307487	327918	374758	258789	302616	296783	274652	370427	548198	419147	288583	300525	273249	244936	313702	411804	286428	414282	262677	221652	258865	438485	361822	313943	352199	499807	382600	324708	470799	435169	382177	363929	248662	313144	419212	497206	449071
Sulfur relay system	78924	45434	52068	35494	58289	26315	66635	67238	68771	54350	71619	73030	68689	45445	65192	48747	45775	34810	55024	63849	123212	74321	44587	34242	38906	46212	60214	33322	34706	58645	36441	39911	29732	67274	38770	40226	37817	72205	46164	53202	53259	48898	32588	43736	45439	30780	54345	62597	57511
Cyanoamino acid metabolism	17963	38215	47880	39542	40549	38927	34602	54904	54523	34188	56088	20364	23012	51959	46531	31993	31052	33378	26431	40997	83306	55441	37673	34440	37277	28371	26096	48275	30754	59147	32056	32119	32870	88982	42207	48291	49389	69455	54036	38845	63710	65886	41893	47991	26365	41030	64956	78809	46475
Pores ion channels	105097	38980	59343	28869	63104	18062	76255	132227	77424	68107	144166	95791	104639	110311	163538	85478	60099	48705	93777	128656	89764	166404	80647	64855	82370	87288	81332	64029	32431	71567	36120	63170	76552	102361	46982	95970	84875	65293	69486	82869	74512	74558	64837	52360	93693	80468	72450	71577	63092
Chaperones and folding catalysts	167165	125752	166119	111693	159105	79121	171530	160617	193524	139566	166591	162829	158275	175699	191478	123978	129026	113671	138674	174815	245479	202962	138427	127113	133293	119458	152523	199196	93363	185070	113509	111174	116989	216048	158324	160154	164475	237817	171273	153756	228050	209640	185358	159195	128475	153504	202176	245475	191982
Pathways in cancer	8793	4271	8529	2781	8066	128	8257	7181	9114	5561	7550	8683	8399	8311	10319	6851	7331	3431	7272	9344	9478	11484	6751	4850	7104	6569	7947	9047	2441	9450	5777	5891	7161	10763	8034	8103	8842	10667	7546	8022	10270	9096	8249	6415	6838	8137	9925	11230	9559
Type II diabetes mellitus	8795	6814	8023	6017	8604	4382	9005	7169	10526	7055	7448	8340	8103	8167	9368	5750	7224	5817	6887	8865	11519	10064	6532	7520	6614	5618	8375	9242	5168	9615	5970	5618	7682	10632	8239	6718	9950	10779	8957	7465	11774	10762	8440	7681	6184	7715	9968	10798	9561
Benzoate degradation	22352	32573	42001	31302	36364	26497	30270	60172	36498	25221	64126	23195	46961	32153	151697	118001	31215	40485	67633	125734	204858	205216	57117	35601	77405	95166	25377	26557	25647	40527	35955	20601	23704	73328	32607	48106	30184	48129	37172	85699	38899	39928	26625	42618	65936	32962	53555	38705	41994
Pantothenate and CoA biosynthesis	79499	82339	102072	73969	100823	52644	95706	94010	116241	73204	96459	81172	77683	85345	99955	69522	76444	59098	70616	99248	190125	111457	79508	70513	74711	64176	78457	104248	55393	117348	74902	57254	64050	136987	97032	80171	90837	158659	103222	89237	136313	126389	94104	96537	65171	79472	124528	152178	118475
Apoptosis	11	22	302	60	277	23	391	78	745	104	155	43	695	460	3957	1840	339	1988	1227	2898	3429	3967	1128	2653	1470	1906	28	52	71	286	521	182	13	1601	203	894	726	327	829	1681	312	110	123	1329	1666	210	595	109	374
Synthesis and degradation of ketone bodies	4474	5605	8842	5210	6528	4489	6130	1625	5457	4016	1808	4752	12347	6567	45834	33617	5613	11771	18875	37474	45930	60301	12187	9966	20858	27645	5373	4101	4981	6147	6813	3552	2438	19336	4818	12631	6080	8394	4925	23377	3940	4043	3846	10059	19389	7161	11704	8058	6640
Lipopolysaccharide biosynthesis	104887	20078	45001	10351	42560	594	63299	74325	55858	57653	81936	95348	87024	71764	59055	44353	41786	29611	62474	54983	79181	60645	47814	29778	36833	42712	71561	57023	17624	44096	15741	50769	59921	37043	32377	54185	46517	24819	39082	37791	45831	41011	56497	31613	52699	56795	35526	38226	38546
D-Alanine metabolism	13248	17944	18542	18325	18097	17289	15856	14561	19471	15532	14686	13418	12510	11403	14293	9991	15666	13497	11271	15819	25167	15859	13534	18121	11697	9602	14599	18623	16207	20030	12464	9033	10449	19848	17391	12521	13711	22017	18009	13560	20693	18908	17619	18287	10214	12981	18587	22227	22512
Biosynthesis of type II polyketide backbone	0	0	0	0	0	0	0	0	0	0	0	0	13	0	0	40	0	0	15	39	0	92	5	30	12	25	0	0	0	15	0	0	0	21	0	0	0	0	0	5	0	0	0	0	15	0	5	0	0
Calcium signaling pathway	0	4	9	0	0	4	16	4	8	0	16	0	4	0	5	0	0	0	0	12	29	33	2	4	3	1	0	0	4	7	34	18	0	2	0	0	0	0	0	10	0	0	0	2	0	0	2	0	0
Phosphotransferase system (PTS)	109718	280588	84056	260275	116939	366638	131808	138163	115664	211139	139346	101389	82893	55968	22770	30687	84385	233328	55363	26535	17874	31557	63938	149653	42053	32676	117787	50370	255903	96213	74059	65935	23138	49579	77950	67160	56570	112983	109962	61785	74723	55236	58387	110611	36743	27548	62602	77761	144810
Caffeine metabolism	5	1	16	17	7	2	4	7	7	20	7	345	110	66	425	605	8	28	204	611	1883	911	116	27	230	430	50	1	5	125	46	18	0	149	8	46	24	23	2	276	26	11	23	33	149	38	78	7	40
Meiosis - yeast	17	80	588	237	268	44	321	190	248	119	345	758	1656	1076	8500	6116	256	689	3127	6880	7783	11636	2156	444	3607	5196	158	94	131	1034	1320	478	6	3463	343	1163	266	492	156	4229	321	356	252	597	3284	613	1465	266	566
Vasopressin-regulated water reabsorption	0	0	0	0	0	0	0	0	0	0	0	0	0	6	1	51	0	0	10	44	62	86	26	3	12	0	0	0	0	2	0	0	0	9	0	0	0	0	0	10	0	0	0	2	0	4	24	0	0
Betalain biosynthesis	2	5	43	8	12	6	6	15	27	1	20	9	390	218	2314	1107	61	129	775	1638	1623	2356	487	101	904	1018	4	3	13	74	121	48	0	1014	41	123	29	118	19	872	33	48	82	90	900	81	315	16	75
Circadian rhythm - plant	12	11	80	32	28	12	10	35	70	26	64	362	76	41	351	428	9	21	258	728	1108	435	190	18	174	340	60	5	22	253	264	120	1	147	7	246	13	14	3	219	25	15	21	18	162	96	125	4	68
Biosynthesis of 12-, 14- and 16-membered macrolides	0	0	0	0	0	0	0	0	0	0	1	0	6	0	5	57	0	0	6	22	0	96	8	36	3	30	0	0	0	19	0	0	0	6	0	0	0	0	0	6	0	0	0	0	10	0	6	0	0
Bile secretion	7	57	16	8	92	2	0	2762	41	13	2997	2	20	24	86	190	7	13	111	155	198	285	589	517	61	95	4	1	5	152	56	156	0	59	35	34	1	7	18	56	5	3	4	10	59	14	88	7	37
Atrazine degradation	57	726	5909	1280	776	93	956	8964	1642	258	9517	2127	3822	2971	20058	12358	1006	1546	6808	15842	13721	24863	6549	2464	8725	10931	667	1358	588	3043	2726	1814	117	8421	2050	4626	1140	5144	2259	10165	2236	3460	2052	3044	7935	2514	4327	4006	2015
Stilbenoid, diarylheptanoid and gingerol biosynthesis	33	55	474	138	630	35	53	152	161	104	214	115	1607	946	6795	8321	1989	491	3331	5939	12952	14193	1866	501	3672	5973	1164	121	502	1779	1021	226	1757	2610	552	1145	920	404	389	4568	132	162	315	686	2477	935	1510	185	451
Fructose and mannose metabolism	66947	244106	141024	228195	157828	269938	134549	141840	159001	171275	139735	78156	68634	141840	91946	73152	123643	194846	68523	91346	138406	114103	101401	125341	102822	64840	98414	153019	194560	187113	118323	81542	97679	159746	157177	150216	141470	239344	177130	113248	224266	216104	148208	171089	60844	115079	181047	222438	202696
Cell division	13208	7916	11832	8399	10374	4455	12225	11057	13497	10210	11333	12352	12716	14606	16683	9778	8428	6659	10975	14500	22766	17085	10544	7092	11000	9827	10830	14112	5765	13319	9018	8433	9913	15016	11106	12271	13029	19277	12463	12747	16695	17157	13336	8484	10786	12128	15079	19448	14679
Influenza A	8	22	177	34	86	17	14	46	54	5	112	22	182	121	942	548	22	69	308	906	1904	1120	267	54	344	536	7	7	53	188	429	133	12	356	16	583	19	46	9	407	25	21	27	38	441	102	182	7	54
Cytochrome P450	1	1	11	4	5	0	1	5	5	1	5	2	181	97	769	942	15	48	331	483	209	1682	159	33	391	652	0	0	9	22	57	11	0	250	13	50	40	39	3	472	11	16	12	63	228	28	129	10	21
Colorectal cancer	8	11	171	34	53	17	14	46	54	5	109	22	181	121	942	540	22	69	308	903	1903	1104	266	48	344	531	7	7	53	185	393	133	12	356	16	583	19	46	9	406	25	21	27	38	437	102	181	7	54
Toxoplasmosis	8	11	171	34	53	17	14	46	54	5	109	22	181	121	942	540	22	69	308	903	1903	1104	266	48	344	531	7	7	53	185	393	133	12	356	16	583	19	46	9	406	25	21	27	38	437	102	181	7	54
Viral myocarditis	8	11	171	34	53	17	14	46	54	5	109	22	181	121	942	540	22	69	308	903	1903	1104	266	48	344	531	7	7	53	185	393	133	12	356	16	583	19	46	9	406	25	21	27	38	437	102	181	7	54
Small cell lung cancer	8	11	171	34	53	17	14	46	54	5	109	22	181	121	942	540	22	69	308	903	1903	1104	267	48	344	531	7	7	53	185	393	133	12	356	16	583	19	46	9	406	25	21	27	38	437	102	181	7	54
Various types of N-glycan biosynthesis	0	11	99	16	24	0	1	8	2	0	8	1	17	2	16	11	3	4	6	21	16	0	30	14	6	10	3	2	1	21	4	17	3	33	14	5	2	7	2	12	1	0	16	1082	13	3	46	1	58
Sesquiterpenoid biosynthesis	0	0	0	0	0	0	0	0	0	0	0	0	2	0	0	16	0	0	0	6	0	32	2	12	0	10	0	0	0	6	0	0	0	0	0	0	0	0	0	2	0	0	0	0	2	0	2	0	0
Biotin metabolism	30747	18674	23811	11700	29315	4606	27908	21786	32723	20959	22841	29097	28500	32305	33559	21673	23330	13876	24075	30137	37252	36319	20747	16130	21765	21118	25775	24072	10068	34795	16603	18568	26267	41629	21402	25961	28261	39873	27706	25119	36734	34394	21879	21915	21893	23468	31323	38118	26996
Energy metabolism	136453	104579	148991	101226	143342	61714	141716	146792	160191	114543	152882	132280	135152	145868	180721	127599	130042	84506	122930	169509	244500	209769	123221	89650	129170	116363	128378	152820	79572	172586	104584	93638	121882	185492	140091	136035	146503	201606	156711	137528	185232	179432	149876	130532	114897	133593	178940	207694	185707
Indole alkaloid biosynthesis	2	4	22	5	4	4	3	8	20	1	10	6	346	197	2186	935	59	117	659	1498	744	2177	450	95	780	923	3	2	6	59	69	31	0	925	40	115	27	114	17	818	32	46	76	84	834	75	292	14	70
Endocytosis	1	0	16	1	2	1	0	1	0	0	1	0	161	98	829	652	23	47	305	391	152	1115	197	33	304	611	0	0	2	12	25	3	0	183	12	98	24	56	4	424	17	20	18	40	324	31	100	8	16
Fc gamma R-mediated phagocytosis	1	0	16	1	2	1	0	1	0	0	1	0	161	98	829	652	23	47	305	391	152	1115	197	33	304	611	0	0	2	12	25	3	0	183	12	98	24	56	4	424	17	20	18	40	324	31	100	8	16
GnRH signaling pathway	1	0	16	1	2	1	0	1	0	0	1	0	161	98	829	652	23	47	305	391	152	1115	197	33	304	611	0	0	2	12	25	3	0	183	12	98	24	56	4	424	17	20	18	40	324	31	100	8	16
Parkinson's disease	21	51	893	164	367	81	47	231	267	20	413	88	2249	1334	12581	6083	340	767	4138	9281	9879	12578	2732	522	4779	5953	68	44	235	823	1475	574	54	5041	221	3027	174	797	1289	5049	219	298	347	2116	5354	662	1649	102	551
Vitamin B6 metabolism	35186	26287	33502	21522	31940	13263	35036	31443	39999	28178	32650	33411	31828	34740	31815	23409	24834	22990	26258	31893	60215	36259	26331	23323	24596	21992	30585	38523	16952	35936	20647	22416	25597	38911	30549	31861	33817	41995	34305	26185	47055	43108	36820	32139	23271	30550	38703	46996	35435
D-Arginine and D-ornithine metabolism	5	86	1790	117	414	12	77	2876	214	143	3098	146	156	110	819	620	229	289	268	964	1247	1043	822	685	535	484	105	485	98	535	285	378	19	505	630	474	152	338	583	561	578	261	312	1037	427	506	349	236	204
Amino acid metabolism	26542	54345	36154	52210	36872	60054	32198	40606	33427	41925	41495	27574	27875	33881	44621	30472	30622	36222	27253	43704	69734	49965	29809	25532	31154	27242	27837	27012	44282	38152	25847	21653	24776	34541	29585	35895	28177	50002	36516	34472	37405	39356	27744	30266	25870	27009	35559	45282	40396
Cardiac muscle contraction	13	39	638	127	313	64	33	182	212	15	300	66	2065	1214	11639	5543	318	698	3828	8372	7954	11484	2465	474	4432	5429	57	36	181	633	1082	436	42	4681	205	2444	155	751	1280	4634	194	277	320	2078	4917	560	1464	95	497
Pancreatic secretion	0	1	4	0	22	0	0	0	0	0	2	0	1	2	0	8	0	0	2	3	1	26	1	6	4	15	0	0	0	3	24	0	0	0	0	0	0	0	0	1	0	0	0	0	3	0	1	0	0
Melanogenesis	0	1	21	3	8	2	3	7	7	0	10	3	45	22	122	172	2	13	111	137	879	145	37	6	124	85	1	1	7	9	48	18	0	89	1	8	2	4	2	44	1	2	6	5	66	6	21	2	5
1,1,1-Trichloro-2,2-bis(4-chlorophenyl)ethane (DDT) degradation	0	11	33	18	74	3	20	35	12	56	16	7	227	122	812	1183	21	206	483	743	1966	1742	249	38	550	681	18	32	11	52	68	144	2	366	64	183	55	45	415	637	37	16	12	663	234	67	217	186	122
p53 signaling pathway	8	11	183	34	54	18	14	49	57	5	115	23	184	122	945	550	22	70	316	940	1941	1113	268	48	352	531	8	8	54	187	423	136	12	356	16	970	19	46	9	412	25	21	27	38	438	157	182	7	65
Phenylalanine metabolism	22198	19152	31183	18570	27117	9216	24811	58535	30803	20063	62492	23968	33569	34363	86217	65804	21546	19765	41906	75069	138473	113651	40022	24238	47172	53621	22688	25832	12920	35295	25370	21718	20320	54901	27571	39944	26867	41086	29106	51756	37284	37980	25405	29551	40642	27310	41755	39316	32390
Arachidonic acid metabolism	4411	1602	3016	1390	4300	128	3584	14663	4123	2415	16036	4621	7130	5617	20652	11259	3481	4318	8813	17618	33657	21757	9156	7527	9643	10389	4675	11659	1619	4994	3557	3650	4567	10155	5242	7532	4583	3232	4121	9626	6147	2838	12153	4274	10093	8873	5484	4149	5942
Ether lipid metabolism	17	92	618	157	447	35	115	152	890	13	176	78	1749	1036	9689	5333	583	596	3337	7105	4458	10827	2178	2880	4090	4737	61	327	109	938	870	224	17	4042	624	1280	952	900	842	4150	618	545	499	998	3795	806	1649	375	1149
Hypertrophic cardiomyopathy (HCM)	2	5	50	10	10	8	5	17	28	2	30	8	54	22	281	103	10	14	112	205	56	184	90	12	107	100	2	3	17	37	116	31	0	128	6	36	8	11	2	99	5	5	7	12	137	30	68	4	16
ABC transporters	507072	513473	680554	507787	585472	421732	569052	1257206	685076	485787	1329353	499530	512081	380462	790695	533990	461388	440834	485364	725574	1265811	927149	595104	503295	484833	486133	479754	452996	417762	666102	439436	365490	285410	844638	535437	407204	378513	829785	567586	609422	638849	588510	424408	552603	448074	346476	654801	741502	682236
Xylene degradation	8832	10982	10562	9347	9078	8685	9363	13160	11317	8794	13621	8233	8705	4972	10626	12672	6452	8251	8231	9953	16557	19425	8307	3949	7808	9524	8813	6188	8024	8831	8619	5172	1203	6622	8201	3401	4000	11377	9586	9750	10530	11584	6599	8801	5951	3198	9543	10680	12298
Non-homologous end-joining	55	409	1043	424	481	81	618	278	1993	241	365	1198	2534	2511	13387	8602	911	1040	5011	12031	18560	16304	3052	597	5803	7079	485	478	271	1771	2194	1108	50	5670	1344	3165	650	1207	1035	5886	2665	3553	864	1620	5307	874	2789	348	1040
Naphthalene degradation	13392	25750	22289	25442	23517	26059	19547	32257	22884	20422	33658	15419	24167	26023	71008	57190	18381	28209	32822	57915	85787	99843	30389	18295	38803	46334	15553	20487	21102	27792	20835	13012	20274	34252	20618	31557	23080	30538	27655	42515	32323	34547	21608	27091	31524	22524	32321	27089	27753
Renin-angiotensin system	6	7	72	18	16	11	8	25	49	3	43	13	412	209	2559	910	69	133	779	1789	232	2380	505	99	869	999	4	5	24	80	204	59	0	1068	45	291	37	128	20	970	36	53	68	97	966	97	339	19	86
Glycosphingolipid biosynthesis - lacto and neolacto series	0	22	15	3	12	0	179	2	13	83	6	2	353	718	2162	759	326	144	612	1406	138	2084	384	89	817	851	8	0	9	33	19	83	3	978	50	208	35	176	84	792	50	55	75	128	816	444	257	31	109
Membrane and intracellular structural molecules	148949	63261	88325	47406	90520	31183	115036	161399	118707	100097	174119	137611	137821	151836	161001	99027	76357	73335	114301	134277	141584	168039	103254	81531	93780	95631	114423	105468	48284	105170	52610	90691	93306	132382	74233	125892	109201	108962	99148	99221	115867	114923	101879	80097	107414	104297	108405	120441	89323
Pentose phosphate pathway	101730	133598	153260	128460	140237	108572	132747	206939	167029	117491	215290	106683	96985	120997	118501	84448	113300	113055	88812	118041	191703	133296	116115	126868	101165	77992	111662	135696	103067	167625	109725	83448	82611	173112	142744	122550	127604	206778	150426	113507	193580	191446	126394	142706	77632	106159	171887	202527	171595
Glycerolipid metabolism	44263	63994	78574	60648	68040	52046	57667	59912	78381	54730	60589	46952	45479	44175	66565	52092	50793	48049	44814	62552	89803	85158	49512	58703	51659	46105	46440	56720	47278	77162	52405	35041	31857	86990	62503	46907	53622	94355	69252	59749	85997	77457	51889	66058	39453	42040	78495	89119	81263
mRNA surveillance pathway	0	22	3	3	2	0	0	1	0	0	0	0	96	50	427	555	8	29	204	454	4480	890	116	23	201	368	0	0	2	42	31	1	0	144	6	27	20	20	2	258	6	10	6	33	113	11	92	5	14
Nicotinate and nicotinamide metabolism	74828	55580	71737	51309	69859	35219	76157	78742	86432	60735	81563	70263	69954	67437	80553	55564	56847	48276	60371	77456	118687	88347	61643	55479	56073	52606	67733	82321	41919	81265	52920	47357	48671	91033	71511	61049	67133	95517	73790	65551	93675	88637	74970	64923	54713	59349	85709	102529	88253
Staphylococcus aureus infection	39	17197	902	18914	3308	29828	2755	875	3249	11888	337	299	319	1527	945	777	4276	8579	1049	2231	421	1614	2737	9208	1231	980	3213	760	19434	3662	1347	1474	1992	1849	1609	4255	3463	917	4290	1425	782	502	1465	2827	714	478	2090	575	3547
Base excision repair	53106	64953	70835	64352	66790	56420	65781	58345	78874	57837	58997	55625	54808	60916	81336	57074	56859	55835	53665	82179	139122	94235	56410	64443	57598	52061	56908	73457	53123	78940	53476	40849	44956	87790	70262	63326	66133	98907	73101	68095	90363	88173	67713	69813	49003	56140	85020	97125	85637
Glyoxylate and dicarboxylate metabolism	92515	70195	102145	55557	90732	35639	92522	123916	111277	70642	131337	90837	101503	92997	183067	121957	65959	63426	102042	156531	256696	211466	93192	77765	104475	108393	80384	72470	45164	105683	69605	63310	54461	155817	80790	93149	84872	131412	86590	114788	112509	106656	67265	83580	99154	70918	116379	120886	94714
Valine, leucine and isoleucine biosynthesis	88488	86025	127030	81472	111519	48805	109700	95014	139181	78250	96210	93010	89864	96602	129482	92733	79035	66193	85009	124818	268342	149413	91943	77491	91650	83387	83701	97518	53212	129893	89796	65306	72187	155623	104136	92950	102104	187937	121556	112744	154304	155150	86551	117424	78527	85333	146683	184277	123812
Bacterial secretion system	140386	78814	105169	66986	101755	44340	122817	103170	129352	99416	109169	134737	139171	107577	214955	120097	86368	81773	127545	176771	188854	218782	102753	83322	111725	118773	114063	91461	60589	108487	71048	75840	65063	157762	90492	94746	85142	130968	101885	130947	123066	119533	89768	98348	124554	78420	119353	124909	111995
Endocrine and other factor-regulated calcium reabsorption	0	0	0	0	0	0	0	0	0	0	0	0	0	2	0	0	0	0	2	0	0	10	0	0	4	10	0	0	0	0	0	0	0	0	0	0	0	0	0	0	0	0	0	0	0	0	0	0	0
Gastric acid secretion	0	0	0	0	0	0	0	0	0	0	0	0	0	2	0	0	0	0	2	0	0	10	0	0	4	10	0	0	0	0	0	0	0	0	0	0	0	0	0	0	0	0	0	0	0	0	0	0	0
Salivary secretion	0	0	0	0	0	0	0	0	0	0	0	0	0	2	0	0	0	0	2	0	0	10	0	0	4	10	0	0	0	0	0	0	0	0	0	0	0	0	0	0	0	0	0	0	0	0	0	0	0
Arginine and proline metabolism	119852	160132	204544	147989	181289	105298	168447	226863	212591	128788	233863	131227	136499	181206	250039	168327	130987	126595	143030	229780	394534	290828	167744	136714	174540	150301	128392	180523	102943	230883	149769	111149	121590	274701	181902	197621	186375	307112	207590	190538	270594	264445	167399	194673	137821	155795	255561	309872	224014
General function prediction only	516055	545977	619187	515532	585047	451675	589456	621935	686402	515589	642034	515623	507500	577895	675740	476563	466231	465561	468237	642197	1026474	776986	492515	493048	486626	434591	516513	620676	430470	687599	434482	379731	434543	773600	573794	577163	597445	846478	635312	550575	771310	728043	577055	580781	426417	528331	712494	832114	703170
Isoflavonoid biosynthesis	0	2	5	3	3	1	0	5	3	1	7	1	13	8	58	53	2	4	37	40	281	50	35	3	21	32	0	1	5	24	34	6	0	28	1	102	1	2	1	29	1	1	3	3	31	3	24	1	5
Neuroactive ligand-receptor interaction	0	1	6	0	33	0	0	0	0	0	3	0	1	0	0	8	0	0	0	3	1	16	1	6	0	5	0	0	0	3	36	0	0	0	0	0	0	0	0	1	0	0	0	0	4	0	1	0	0
Glycerophospholipid metabolism	96806	91468	96252	82470	100887	73711	105039	77700	117058	89031	79293	94975	90117	82611	105642	74350	81354	71723	78856	98761	134201	117254	72349	64934	73538	69009	88460	89954	70468	109092	68873	61237	62465	131847	86243	75403	80281	141981	95296	89463	115711	107760	81402	91882	69362	69907	116380	140933	111764
Polycyclic aromatic hydrocarbon degradation	249	13956	13467	14782	18463	13072	10610	16544	16117	7675	16676	3041	7389	14594	31825	28675	15443	14994	14114	27026	43905	50551	16976	17913	20334	21977	7293	20560	11407	25037	15640	6854	20178	29956	18534	18768	23672	27917	20708	24383	23967	22503	18174	21501	13271	18753	25311	29918	23360
Systemic lupus erythematosus	1	2	25	17	7	2	4	8	8	21	10	346	31	16	108	40	2	7	42	90	456	202	42	10	76	45	55	3	6	84	37	31	0	54	1	23	6	22	1	83	21	4	21	5	60	25	10	3	50
Nitrotoluene degradation	17582	9237	15691	8487	13527	225	15844	19945	18485	10597	20924	16428	15735	9139	15324	15114	7821	5843	13450	17727	77969	20231	12666	4473	10789	12268	12609	10266	4271	16554	10974	9842	2194	21720	13820	5855	4983	22296	11692	15722	15599	14311	9203	9749	10281	5548	15848	19380	16849
Clavulanic acid biosynthesis	0	0	0	0	2	0	0	0	0	0	0	0	4	0	1	0	0	0	4	129	0	32	0	0	0	0	0	0	0	8	0	0	0	4	0	0	0	2	0	9	0	0	0	0	0	0	2	0	0
Chloroalkane and chloroalkene degradation	13499	31383	30703	30330	27978	26198	24116	44806	28565	21869	46351	16214	23410	25626	67587	54782	21331	23614	31856	55926	85344	93122	33668	16656	39760	43480	16586	20978	22262	32649	27956	15593	6269	39927	29134	33021	13549	49483	30640	46596	39161	43690	22023	29234	30061	15808	39648	38336	38610
Biosynthesis of type II polyketide products	2	2	24	2	11	1	0	6	4	1	12	2	32	19	107	134	2	9	58	202	170	320	72	20	86	58	6	0	6	8	31	13	0	59	1	399	3	5	1	121	2	2	4	8	61	14	58	1	60
Hematopoietic cell lineage	0	0	1	0	1	0	0	0	0	0	0	0	1	1	6	0	0	1	11	11	5	34	0	0	1	11	0	0	0	10	9	1	0	7	0	1	0	0	0	13	0	0	0	1	2	0	6	0	0
Glycolysis / Gluconeogenesis	128387	199165	179517	191073	181408	185822	172309	182021	210756	162254	185387	135025	131911	158973	192956	145439	141811	161435	130205	186938	321089	234677	146318	161252	143083	128496	141983	179139	155855	213738	139616	101853	108616	239449	177175	167480	161684	258885	196000	167127	245685	237612	165202	184362	115318	136917	220891	251270	219859
Chronic myeloid leukemia	0	0	0	0	0	0	0	0	0	0	0	0	0	0	1	0	0	0	0	0	1	4	2	0	8	0	0	0	0	1	2	0	0	0	0	0	0	0	0	0	0	0	0	0	0	0	1	0	0
Notch signaling pathway	0	0	0	0	0	0	0	0	0	0	0	0	0	0	1	0	0	0	0	0	1	4	2	0	8	0	0	0	0	1	2	0	0	0	0	0	0	0	0	0	0	0	0	0	0	0	1	0	0
Wnt signaling pathway	0	0	0	0	0	0	0	0	0	0	0	0	0	0	1	0	0	0	0	0	1	4	2	0	8	0	0	0	0	1	2	0	0	0	0	0	0	0	0	0	0	0	0	0	0	0	1	0	0
Signal transduction mechanisms	92334	84904	89892	76603	85889	69392	94538	95437	103790	81741	99454	89618	87346	65470	113961	75490	65118	63339	77970	97576	107230	126458	72305	63326	70458	70796	79864	69329	66971	90158	61781	54079	42800	118337	72232	61263	64936	121248	78341	85260	94354	87835	64899	71899	69999	53082	94629	106987	93151
Primary bile acid biosynthesis	4424	6633	6166	7158	4888	8570	5835	1218	7890	6735	739	4670	4380	9411	5462	5868	3773	4189	4205	4047	5924	9443	3227	2021	4317	4616	3946	3971	5844	7198	4442	4483	3373	11532	4584	7295	5421	9537	6739	5384	8693	9704	3177	4146	3072	3633	7697	9171	5485
Other ion-coupled transporters	237306	186247	223381	150905	231621	117844	236913	262957	252142	195966	275048	225419	214913	233761	223433	160123	183889	156305	178712	208428	257609	250355	178845	158792	164768	151053	207684	213794	134594	244805	143896	158275	171552	255229	188005	219435	216202	309299	228194	192133	273373	248756	196405	202415	156287	191871	255095	302392	240500
Novobiocin biosynthesis	22018	14826	22420	13497	21565	4620	22026	26577	26180	15830	27780	21317	20809	19936	25005	17533	16160	9271	18057	23838	40039	28272	19162	12383	17771	16027	18836	22637	8377	24788	16160	14606	13202	29008	21263	18151	17666	31848	21647	20392	27882	26094	20927	20158	16397	17690	26815	31839	26260
Glycosyltransferases	83343	47271	59512	39595	58864	34907	69994	76777	78631	61917	81429	79044	72980	69941	63341	52247	49168	53284	58195	61759	96496	77661	53952	54186	44210	46932	68503	67042	41109	66121	36516	48010	47223	75461	51885	56797	57672	69547	57279	52897	74152	68318	61124	55104	48668	53980	62434	80347	59806
Adipocytokine signaling pathway	4498	3908	7070	3591	7250	206	8189	4444	7950	4322	4206	5076	8133	15757	24303	16614	7257	4979	11163	21036	29995	29961	9811	7892	14124	14146	5625	12509	1442	10767	6470	5903	13272	13056	9225	15091	16245	14404	12277	14108	15669	18469	12307	9087	11280	13273	15410	17642	8830
Flavonoid biosynthesis	27	197	1855	333	684	46	393	209	1021	39	222	545	271	215	922	1167	1872	102	664	1499	5217	1241	794	165	770	861	644	473	183	1506	1402	492	1697	714	1146	678	658	444	919	775	1505	2155	638	684	570	1475	1287	838	877
C5-Branched dibasic acid metabolism	44137	30389	57472	27051	47443	9369	48998	46180	60394	32073	47356	43951	42386	42722	53824	38387	33169	22378	37707	51760	132403	60867	39530	33086	38325	35180	37845	42581	15594	55085	36759	30601	36411	64235	42323	37157	47345	81206	50963	47612	66847	65109	36638	46526	33754	40440	62047	78935	47571
Vibrio cholerae infection	0	11	27	2	2	0	0	0	1	0	3	1	8	2	10	18	0	1	12	17	14	38	2	0	13	11	5	1	2	3	8	2	0	11	0	24	0	1	241	38	0	0	0	0	9	2	4	0	19
Bacterial chemotaxis	74639	34300	121256	41400	70575	5482	67464	123365	111168	42350	130736	70691	85887	44385	184915	92820	44222	32723	88191	142601	143064	185334	81173	38618	90922	92001	57570	74891	20361	94406	49924	49248	19044	234297	72026	50560	45309	97752	78462	98241	86085	66950	55708	71302	95034	45367	103738	134741	64800
RIG-I-like receptor signaling pathway	7	103	266	65	619	6	72	2800	858	106	3057	30	165	131	744	793	435	87	287	851	379	1370	976	3609	557	503	65	569	97	716	371	190	15	398	733	432	841	378	957	541	511	160	498	870	237	160	498	188	939
Linoleic acid metabolism	123	11827	9297	12133	8742	12912	6611	4423	8801	8278	3873	1908	4378	11364	20480	16296	8920	8269	8158	16201	13178	29636	8767	4627	13016	12933	2796	8517	9192	11968	7837	4525	3635	15186	11551	13463	5551	19230	11339	15104	15157	17219	7676	11418	8134	5893	15454	14792	12947
Glycosylphosphatidylinositol(GPI)-anchor biosynthesis	0	0	0	2	0	1	0	3	0	0	0	0	0	0	0	0	0	0	0	0	0	0	0	0	0	0	0	0	0	56	0	1	0	0	0	0	0	0	0	0	0	0	0	0	0	0	0	0	0
Carbon fixation pathways in prokaryotes	154141	113971	156258	107075	148958	62177	156702	136897	175677	125563	141535	151251	151394	163157	194908	147605	122208	111854	138584	192923	363207	229983	135305	126541	137148	131054	142885	172074	84072	177720	111589	106550	123465	187129	149004	149737	165112	206381	162952	154525	204257	194445	164720	152847	125495	149397	187880	207591	188022
Tyrosine metabolism	44276	50454	52219	48038	58750	39373	52610	83059	62611	44460	87093	45812	53098	53625	105705	77667	45458	49886	57968	92989	134974	131849	61190	45831	62662	65927	43455	52914	38439	68055	45761	34401	47920	79204	51241	62813	53756	75758	60880	70595	71288	70242	51780	58818	54790	51101	70099	73197	67417
Peroxisome	30856	20553	30164	17769	26289	13298	30848	22735	31954	25113	23714	29192	35255	39110	66166	46107	20721	21129	36295	58161	75044	79903	29782	26078	37611	41090	26950	27337	15347	31447	19766	21345	24556	42878	24901	38819	35882	39171	32287	39526	34633	35666	26090	28958	35077	30572	38711	41638	29401
Lipid metabolism	8933	21273	21920	19266	21727	17375	16664	36999	23144	13627	38629	10820	13764	17901	37924	21558	16785	16123	18185	30960	38310	42131	22754	22318	22421	19708	13261	23412	14975	26824	17445	11484	16087	35280	21787	20202	24198	36074	23535	26139	32539	30947	22085	22433	18742	18458	29798	37963	27205
Basal transcription factors	7	53	57	76	130	5	613	25	160	2	46	7	491	259	2764	1378	94	159	905	2296	571	3214	617	719	1031	1369	27	207	27	174	359	46	20	1170	297	462	115	1206	259	1327	341	270	284	305	1021	193	1040	479	207
beta-Lactam resistance	4428	3840	3463	4268	3765	4330	5317	3802	4949	4684	3902	4728	5591	7231	13255	7493	3858	4685	6392	10428	15271	14324	5207	5177	6045	6934	3369	3105	3449	5266	3915	3067	4236	7139	3434	6817	6050	9030	5753	7547	6123	7570	2961	4735	6344	5090	7605	9515	5114
Spliceosome	0	0	0	0	0	0	0	0	0	0	0	0	0	1	0	10	0	0	1	2	0	5	0	0	0	0	0	0	0	0	0	0	0	0	0	0	0	0	0	0	0	0	0	0	0	7	0	0	0
Phosphonate and phosphinate metabolism	4452	6861	10343	6786	9065	4424	6671	12638	11889	5537	13226	5297	6088	9995	15667	8712	5442	8132	7297	12323	9958	16682	8447	10454	9538	8221	6836	5264	4884	11836	7344	5373	9013	16838	7616	11725	12343	13155	10931	9655	13801	15972	5983	9139	7624	8518	10771	9964	8860
Citrate cycle (TCA cycle)	114362	85680	93702	82809	90326	69771	105573	92895	115944	98952	97171	110759	111880	116630	144652	110038	72741	86025	101409	142514	253516	173298	90510	85445	92479	97305	101638	107700	71574	109436	65507	76148	81273	125636	92596	107643	104831	112498	100256	105904	127946	121769	103242	90257	90538	98759	113934	114685	109154
Shigellosis	0	0	14	0	0	0	1	0	0	0	0	0	0	0	0	0	0	0	0	1	1	0	2	43	1	0	0	1	7	0	0	0	0	1	0	0	0	0	0	0	0	0	0	0	0	0	10	0	0
Cell cycle	0	10	0	0	0	0	0	0	0	0	0	0	0	0	0	0	0	0	0	0	0	0	0	0	0	0	0	0	0	0	0	0	0	0	0	0	0	0	0	0	0	0	0	0	0	0	0	0	0
Hepatitis C	0	10	0	0	0	0	0	0	0	0	0	0	0	0	0	0	0	0	0	0	0	0	0	0	0	0	0	0	0	0	0	0	0	0	0	0	0	0	0	0	0	0	0	0	0	0	0	0	0
Measles	0	10	0	0	0	0	0	0	0	0	0	0	0	0	0	0	0	0	0	0	0	0	0	0	0	0	0	0	0	0	0	0	0	0	0	0	0	0	0	0	0	0	0	0	0	0	0	0	0
Phagosome	0	10	0	0	0	0	0	0	0	0	0	0	0	0	0	0	0	0	0	0	0	0	0	0	0	0	0	0	0	0	0	0	0	0	0	0	0	0	0	0	0	0	0	0	0	0	0	0	0
mTOR signaling pathway	0	10	0	0	0	0	0	0	0	0	0	0	0	0	0	0	0	0	0	0	0	0	0	0	0	0	0	0	0	0	0	0	0	0	0	0	0	0	0	0	0	0	0	0	0	0	0	0	0
Others	128086	187793	176969	182664	172993	202501	156441	190310	184100	166742	197079	133404	132289	160761	206119	139650	144198	163382	129758	191723	246329	236367	138363	161119	139168	127002	137304	132333	165012	201975	119116	110011	136433	238219	141558	162645	164074	214776	181867	155291	195771	184341	124794	165785	118579	135358	184726	203733	184903
Other transporters	57041	41923	48091	35278	48090	26199	51854	51162	58660	45318	53594	52992	49373	47872	43395	31405	38752	25894	38840	40692	61938	47280	35205	31307	33837	30845	50014	41315	30134	53027	32511	34639	31081	55247	42970	41450	43930	62626	49070	37850	58958	56449	38510	36811	32685	36665	52575	59578	54445
Riboflavin metabolism	48331	23124	35979	21174	38421	9122	43484	46909	46579	30886	49664	45816	44678	39641	49614	35546	34587	22499	37988	48744	72956	56022	36231	28495	31989	32923	40166	50252	18050	44041	26771	27693	29198	52119	38824	35436	35089	53832	38444	40616	48234	42653	45379	33978	33811	36998	45576	57399	45531
Transcription factors	294896	313392	353640	287823	306538	259646	320157	472264	376008	285784	493758	283184	273757	210586	332138	225209	210552	243290	239019	293224	353599	370614	261031	247549	226374	210611	259923	255760	238442	319238	230796	191443	118235	393102	271282	210409	215233	436489	298754	274480	353984	330247	239187	278390	211595	190027	335495	396559	349496
Lipid biosynthesis proteins	83877	88426	95560	78135	97912	65584	97226	101953	110887	81524	106552	84202	95468	102287	174180	129451	75210	77208	101052	157035	278350	218841	94381	86018	105745	111020	81631	94832	63622	112121	72116	63843	70662	143809	87098	102770	98888	136178	101108	117597	127176	122929	90148	96587	94132	84998	126185	136610	109344
Aldosterone-regulated sodium reabsorption	0	0	0	0	0	0	0	0	0	0	0	0	2	3	0	0	0	0	2	0	0	16	0	0	6	10	0	0	0	1	0	6	0	0	0	0	0	0	0	10	0	0	0	0	3	0	0	0	0
Steroid hormone biosynthesis	38	655	1928	578	2219	40	1561	2997	1720	1313	3238	1932	1537	9553	7054	6546	2983	1614	3200	5187	5399	11747	2440	5409	4783	4912	1610	3510	363	4664	1506	4305	9650	3751	1231	7140	12245	3150	4670	3921	4415	5395	3905	2109	2532	7730	4627	2684	1716
Transporters	813705	1198878	1439218	1213958	1120848	1161745	1080015	1998686	1322476	1003814	2081570	835594	823706	747979	1257600	854950	885536	990826	790896	1156039	1800965	1466849	1026131	1037190	860590	779443	884641	922148	995925	1296907	886766	677286	577299	1535024	1070052	807882	881123	1688840	1202780	1071590	1323959	1244491	855558	1145678	728544	736897	1322576	1544906	1368864
Tropane, piperidine and pyridine alkaloid biosynthesis	17627	9875	17281	9511	18136	335	17579	22967	20854	11619	24178	17243	18465	18815	28161	21660	15287	7373	17859	25646	35427	36006	17514	11377	18741	18642	15682	19965	5564	21507	14138	12379	13073	24830	17798	17853	16937	24946	18369	20435	23435	23472	18512	18094	16282	16286	23823	28266	22516
PPAR signaling pathway	8965	9974	16157	9865	14578	4638	14168	11516	15258	9369	11642	10169	17664	22652	55437	42394	13339	11102	24999	47065	62900	75643	19757	13735	29705	34874	9659	17165	6250	19576	13445	9645	15951	30538	15945	24590	20848	25862	18454	32912	24233	27253	17329	16395	24272	18221	26550	26162	17433
Taurine and hypotaurine metabolism	17644	14322	18843	13329	18010	8792	18482	25781	20539	15251	27181	17740	18556	21290	29643	20067	16458	16786	18060	26618	38289	34703	18876	19166	19023	18114	17243	17875	11191	22492	12867	12586	15676	26375	17091	20324	21079	24959	19645	20582	22392	21687	17644	18746	17144	16594	22777	24324	22470
Primary immunodeficiency	8813	9946	8323	8081	10547	8627	9153	7407	10379	9201	7515	8038	8609	8742	11902	7692	7969	9181	7997	11150	8932	13413	7264	7545	7625	7443	7902	9499	8003	10622	6456	6006	5365	11808	7821	7743	8017	11372	10075	9044	9889	8110	8549	10052	7234	6601	10209	13763	11866
Selenocompound metabolism	57324	63906	65821	59595	65009	56271	62334	65412	73811	57895	67327	57309	54842	56650	67810	49701	50667	50443	49291	67936	108598	79225	51154	42319	48080	44930	54889	62539	51305	74751	44838	39146	42915	86750	59917	53901	54564	85551	64828	56566	78593	70750	59157	60863	44130	51600	71632	82130	75535
Folate biosynthesis	70426	60207	61314	51272	68898	43585	68345	57870	73876	59848	60185	68873	67812	69188	86125	58245	53494	49782	59938	83103	134390	95603	57535	46937	55076	54491	60495	71442	43297	73477	46855	43913	54497	76727	58780	65580	63200	90918	70378	66116	82405	74249	70019	61620	55656	64285	72932	81004	81654
Ribosome biogenesis in eukaryotes	8804	6727	8134	6156	8067	4399	8884	7318	9750	7092	7522	8448	8640	7315	12107	7409	6816	6049	7839	11070	14441	12944	7260	6465	7196	7255	8007	8911	5169	8904	5823	5281	5091	11353	7839	6908	7155	10878	8366	8979	9828	9186	8306	7837	7369	6469	9471	10875	9958
Isoquinoline alkaloid biosynthesis	8814	4800	8148	4699	9333	159	8196	15497	9279	5909	16563	8747	9119	9936	13735	9564	8550	3600	8663	12694	19899	16172	9411	5892	9103	8511	8090	12298	3001	11519	6218	6261	9483	12369	8587	9450	9658	12221	8934	9524	12145	10080	12079	8022	8125	11060	11008	12688	11099
Phosphatidylinositol signaling system	17591	16789	14294	14033	17600	13007	17035	17152	19484	15843	17917	17284	15876	16714	16537	12378	13946	15016	13266	16721	27169	19068	12942	16423	11687	11353	16475	12661	12940	19189	11060	11317	12805	19525	12966	15547	17373	20650	16589	14039	19290	19203	12177	15114	11430	12144	16938	20298	18250
Sulfur metabolism	52756	37063	48848	31277	48197	26254	50565	59583	58092	42135	62746	52797	50370	51624	63620	44792	38076	34744	44751	58399	75857	73544	42416	41784	41546	41347	45079	44537	28703	57883	30613	34480	48438	70949	38651	46975	61867	62209	46347	46623	55688	54959	38913	46256	40276	45710	57729	74082	44431
Complement and coagulation cascades	0	0	2	0	11	0	0	0	0	0	1	0	0	0	0	0	0	0	0	0	0	0	0	0	0	0	0	0	0	0	12	0	0	0	0	0	0	0	0	0	0	0	0	0	1	0	0	0	0
Bisphenol degradation	4532	12753	13439	13064	11672	12988	10135	5207	11999	11138	4804	6121	10560	14657	34227	31239	11722	11745	16020	26742	30780	54684	12873	6271	20853	24223	6749	10957	10775	15455	10810	6562	5668	20766	13896	17111	8032	23128	13950	24511	17335	19533	9673	15766	14244	8408	20570	19027	15977
Oxidative phosphorylation	176317	159098	186295	141665	184029	113869	182615	154746	202542	162657	159762	174785	175363	188639	238858	168271	151015	126723	163160	230141	448993	267773	156684	154980	161498	153285	165066	197902	121656	216667	133477	125291	136135	243597	171071	177156	176625	265820	180016	190543	236167	210887	187328	171965	151254	168028	220066	247492	209641
Cellular antigens	4433	1605	5366	1648	4023	130	4052	9403	4326	3668	10064	4722	6948	12638	18622	10261	4284	5445	8544	16965	31335	19543	8928	6139	10207	9501	4846	12195	1392	6875	3201	4949	7808	10292	6238	13209	9811	5808	7474	9292	9820	8632	12287	6222	9686	11926	8374	8641	5635
Tetracycline biosynthesis	22025	26722	21450	24429	25837	21692	24902	27048	29229	22719	28021	21446	20566	19989	25108	18322	18244	22154	18212	24873	48491	27377	19290	24876	18413	16535	22145	14049	20096	26187	19601	14975	16927	21969	19728	19364	23585	35574	25399	22633	27725	29035	15169	25846	15911	15828	25167	27750	30909
Alzheimer's disease	4458	8481	7916	8671	7890	8711	6722	7203	8158	6602	7445	5176	7112	7329	20686	11118	6920	7069	9084	17773	21376	21259	8972	7092	10535	10854	5473	8958	7409	9913	7006	4537	5400	14822	8129	10762	7175	11305	9402	12016	10212	9361	8641	9955	10246	7178	10683	10852	10311
Amoebiasis	26	255	2019	559	537	28	753	262	889	138	153	543	611	3607	3222	1700	454	511	1176	2777	6689	3363	1085	236	1857	1469	274	614	116	1262	1132	1426	59	1909	880	2946	416	3068	1172	1870	2175	3542	851	745	1315	924	2091	2908	858
CAM ligands	0	0	2	0	11	0	0	0	0	0	1	0	0	0	0	0	0	0	3	0	0	0	0	0	0	0	0	0	0	1	12	0	0	3	0	0	0	0	0	0	0	0	0	0	3	0	0	0	0
ECM-receptor interaction	0	0	0	0	0	0	0	0	0	0	0	0	0	0	0	0	0	0	3	0	0	0	0	0	0	0	0	0	0	1	0	0	0	3	0	0	0	0	0	0	0	0	0	0	2	0	0	0	0
Focal adhesion	0	0	0	0	0	0	0	0	0	0	0	0	0	0	0	0	0	0	3	0	0	0	0	0	0	0	0	0	0	1	0	0	0	3	0	0	0	0	0	0	0	0	0	0	2	0	0	0	0
Protein folding and associated processing	110088	82112	122023	72167	101594	48676	107490	130768	117153	87905	137211	110527	107767	104584	143180	100748	87353	77355	97541	135614	231371	164841	96892	91075	94554	92254	101373	108026	60842	116497	76813	72268	70389	122664	97667	101790	96005	144300	106646	109590	129484	121918	102895	102152	89219	93197	118442	136246	124773
Glycine, serine and threonine metabolism	123503	104252	143238	93082	132290	61810	132198	154088	156136	103163	161024	123320	128114	129812	201021	134331	100093	95916	122971	184758	288855	228153	123170	111821	127233	122302	113365	143373	71855	155367	98688	85641	96624	190799	128186	128689	133038	194802	137388	144528	177528	161997	132142	134138	116347	122980	163204	186220	155982
Replication, recombination and repair proteins	149494	129063	136724	119243	133768	104151	145894	137292	162032	132398	140952	146092	130375	104737	120649	89776	108455	104285	105743	120398	196736	128629	109025	91006	93411	83100	130198	126040	102340	145964	91407	87715	87944	152686	121616	92069	99675	168753	129685	110336	156132	148023	116385	120651	89767	92533	140666	169401	150758
Leishmaniasis	0	0	0	0	0	0	0	0	0	0	0	0	0	0	0	0	0	0	0	0	0	0	1	0	0	0	0	0	0	0	0	0	0	0	0	0	0	0	0	0	0	0	0	0	0	0	0	0	0
VEGF signaling pathway	0	0	0	0	0	0	0	0	0	0	0	0	0	0	0	0	0	0	0	0	0	0	1	0	0	0	0	0	0	0	0	0	0	0	0	0	0	0	0	0	0	0	0	0	0	0	0	0	0
Fatty acid biosynthesis	61827	84042	73879	78389	81155	73682	77055	87079	89477	71413	90494	62544	65156	75459	102955	74158	60526	72081	64793	98880	191723	120536	69421	80253	69778	65307	65333	71198	64153	90076	59510	49744	59315	95452	70318	76123	81864	111649	83634	79103	100264	97528	69037	83126	60134	66343	92734	103362	95643
G protein-coupled receptors	0	12	8	19	0	0	5	4	88	1	2	2	2	4	16	60	0	0	11	1	5	0	9	2	57	44	47	0	0	10	1	2	0	8	0	0	0	7	12	7	40	3	8	1	16	2	14	10	6
Fatty acid elongation in mitochondria	0	1	9	16	0	1	4	3	4	20	2	344	5	1	0	0	0	0	4	6	9	0	15	0	9	3	50	0	1	76	6	14	0	3	0	0	4	0	0	3	20	2	14	0	4	18	2	0	25
Mineral absorption	11	513	578	331	991	34	191	108	226	29	169	64	1503	887	8702	3937	1245	750	2667	6238	2396	9137	1941	482	3345	3938	298	3605	278	1236	805	247	1518	3788	1492	1639	596	964	893	3680	1886	979	4200	1033	3509	2706	1351	1376	1950
Nitrogen metabolism	118864	97578	120204	83760	116002	65586	119762	134682	137885	103645	140951	113980	119705	129317	180600	116288	89343	82023	111683	157303	182534	202435	107661	85969	113515	109502	102426	114462	69866	134621	79529	82952	81760	176997	104940	117437	109690	166392	124763	125888	151157	142495	111114	112156	105932	99183	143269	158750	130798
Pyruvate metabolism	154373	173544	180966	160716	177779	138993	174888	176092	206901	154803	181969	154357	156589	167520	229895	168140	136676	147551	149946	214217	354887	273930	148154	150698	154593	149092	154175	144891	130983	203008	131580	108256	127634	227488	157958	165637	175146	249586	183065	177831	222648	223121	139137	174284	135241	137003	209225	226707	204602
Adherens junction	0	0	0	0	0	0	0	0	0	0	0	0	0	0	0	0	0	0	0	0	0	0	0	0	0	0	0	0	0	0	0	0	0	0	0	0	0	0	0	0	0	0	0	0	0	0	0	0	0
Arrhythmogenic right ventricular cardiomyopathy (ARVC)	0	0	0	0	0	0	0	0	0	0	0	0	0	0	0	0	0	0	0	0	0	0	0	0	0	0	0	0	0	0	0	0	0	0	0	0	0	0	0	0	0	0	0	0	0	0	0	0	0
Cell cycle - yeast	0	0	0	0	0	0	0	0	0	0	0	0	0	0	0	0	0	0	0	0	0	0	0	0	0	0	0	0	0	0	0	0	0	0	0	0	0	0	0	0	0	0	0	0	0	0	0	0	0
Cholinergic synapse	0	0	0	0	0	0	0	0	0	0	0	0	0	0	0	0	0	0	0	0	0	0	0	0	0	0	0	0	0	0	0	0	0	0	0	0	0	0	0	0	0	0	0	0	0	0	0	0	0
Cytokine receptors	0	0	0	0	0	0	0	0	0	0	0	0	0	0	0	0	0	0	0	0	0	0	0	0	0	0	0	0	0	0	0	0	0	0	0	0	0	0	0	0	0	0	0	0	0	0	0	0	0
Cytokine-cytokine receptor interaction	0	0	0	0	0	0	0	0	0	0	0	0	0	0	0	0	0	0	0	0	0	0	0	0	0	0	0	0	0	0	0	0	0	0	0	0	0	0	0	0	0	0	0	0	0	0	0	0	0
Cytosolic DNA-sensing pathway	0	0	0	0	0	0	0	0	0	0	0	0	0	0	0	0	0	0	0	0	0	0	0	0	0	0	0	0	0	0	0	0	0	0	0	0	0	0	0	0	0	0	0	0	0	0	0	0	0
Dilated cardiomyopathy (DCM)	0	0	0	0	0	0	0	0	0	0	0	0	0	0	0	0	0	0	0	0	0	0	0	0	0	0	0	0	0	0	0	0	0	0	0	0	0	0	0	0	0	0	0	0	0	0	0	0	0
ErbB signaling pathway	0	0	0	0	0	0	0	0	0	0	0	0	0	0	0	0	0	0	0	0	0	0	0	0	0	0	0	0	0	0	0	0	0	0	0	0	0	0	0	0	0	0	0	0	0	0	0	0	0
Fat digestion and absorption	0	0	0	0	0	0	0	0	0	0	0	0	0	0	0	0	0	0	0	0	0	0	0	0	0	0	0	0	0	0	0	0	0	0	0	0	0	0	0	0	0	0	0	0	0	0	0	0	0
Fc epsilon RI signaling pathway	0	0	0	0	0	0	0	0	0	0	0	0	0	0	0	0	0	0	0	0	0	0	0	0	0	0	0	0	0	0	0	0	0	0	0	0	0	0	0	0	0	0	0	0	0	0	0	0	0
GTP-binding proteins	0	0	0	0	0	0	0	0	0	0	0	0	0	0	0	0	0	0	0	0	0	0	0	0	0	0	0	0	0	0	0	0	0	0	0	0	0	0	0	0	0	0	0	0	0	0	0	0	0
Glioma	0	0	0	0	0	0	0	0	0	0	0	0	0	0	0	0	0	0	0	0	0	0	0	0	0	0	0	0	0	0	0	0	0	0	0	0	0	0	0	0	0	0	0	0	0	0	0	0	0
Glycan bindng proteins	0	0	0	0	0	0	0	0	0	0	0	0	0	0	0	0	0	0	0	0	0	0	0	0	0	0	0	0	0	0	0	0	0	0	0	0	0	0	0	0	0	0	0	0	0	0	0	0	0
Glycosaminoglycan biosynthesis - chondroitin sulfate	0	0	0	0	0	0	0	0	0	0	0	0	0	0	0	0	0	0	0	0	0	0	0	0	0	0	0	0	0	0	0	0	0	0	0	0	0	0	0	0	0	0	0	0	0	0	0	0	0
Hedgehog signaling pathway	0	0	0	0	0	0	0	0	0	0	0	0	0	0	0	0	0	0	0	0	0	0	0	0	0	0	0	0	0	0	0	0	0	0	0	0	0	0	0	0	0	0	0	0	0	0	0	0	0
Leukocyte transendothelial migration	0	0	0	0	0	0	0	0	0	0	0	0	0	0	0	0	0	0	0	0	0	0	0	0	0	0	0	0	0	0	0	0	0	0	0	0	0	0	0	0	0	0	0	0	0	0	0	0	0
Long-term depression	0	0	0	0	0	0	0	0	0	0	0	0	0	0	0	0	0	0	0	0	0	0	0	0	0	0	0	0	0	0	0	0	0	0	0	0	0	0	0	0	0	0	0	0	0	0	0	0	0
Long-term potentiation	0	0	0	0	0	0	0	0	0	0	0	0	0	0	0	0	0	0	0	0	0	0	0	0	0	0	0	0	0	0	0	0	0	0	0	0	0	0	0	0	0	0	0	0	0	0	0	0	0
MAPK signaling pathway	0	0	0	0	0	0	0	0	0	0	0	0	0	0	0	0	0	0	0	0	0	0	0	0	0	0	0	0	0	0	0	0	0	0	0	0	0	0	0	0	0	0	0	0	0	0	0	0	0
Neurotrophin signaling pathway	0	0	0	0	0	0	0	0	0	0	0	0	0	0	0	0	0	0	0	0	0	0	0	0	0	0	0	0	0	0	0	0	0	0	0	0	0	0	0	0	0	0	0	0	0	0	0	0	0
Olfactory transduction	0	0	0	0	0	0	0	0	0	0	0	0	0	0	0	0	0	0	0	0	0	0	0	0	0	0	0	0	0	0	0	0	0	0	0	0	0	0	0	0	0	0	0	0	0	0	0	0	0
Oocyte meiosis	0	0	0	0	0	0	0	0	0	0	0	0	0	0	0	0	0	0	0	0	0	0	0	0	0	0	0	0	0	0	0	0	0	0	0	0	0	0	0	0	0	0	0	0	0	0	0	0	0
Other types of O-glycan biosynthesis	0	0	0	0	0	0	0	0	0	0	0	0	0	0	0	0	0	0	0	0	0	0	0	0	0	0	0	0	0	0	0	0	0	0	0	0	0	0	0	0	0	0	0	0	0	0	0	0	0
Pancreatic cancer	0	0	0	0	0	0	0	0	0	0	0	0	0	0	0	0	0	0	0	0	0	0	0	0	0	0	0	0	0	0	0	0	0	0	0	0	0	0	0	0	0	0	0	0	0	0	0	0	0
Pathogenic Escherichia coli infection	0	0	0	0	0	0	0	0	0	0	0	0	0	0	0	0	0	0	0	0	0	0	0	0	0	0	0	0	0	0	0	0	0	0	0	0	0	0	0	0	0	0	0	0	0	0	0	0	0
Phototransduction	0	0	0	0	0	0	0	0	0	0	0	0	0	0	0	0	0	0	0	0	0	0	0	0	0	0	0	0	0	0	0	0	0	0	0	0	0	0	0	0	0	0	0	0	0	0	0	0	0
Phototransduction - fly	0	0	0	0	0	0	0	0	0	0	0	0	0	0	0	0	0	0	0	0	0	0	0	0	0	0	0	0	0	0	0	0	0	0	0	0	0	0	0	0	0	0	0	0	0	0	0	0	0
Regulation of actin cytoskeleton	0	0	0	0	0	0	0	0	0	0	0	0	0	0	0	0	0	0	0	0	0	0	0	0	0	0	0	0	0	0	0	0	0	0	0	0	0	0	0	0	0	0	0	0	0	0	0	0	0
Rheumatoid arthritis	0	0	0	0	0	0	0	0	0	0	0	0	0	0	0	0	0	0	0	0	0	0	0	0	0	0	0	0	0	0	0	0	0	0	0	0	0	0	0	0	0	0	0	0	0	0	0	0	0
TGF-beta signaling pathway	0	0	0	0	0	0	0	0	0	0	0	0	0	0	0	0	0	0	0	0	0	0	0	0	0	0	0	0	0	0	0	0	0	0	0	0	0	0	0	0	0	0	0	0	0	0	0	0	0
Tight junction	0	0	0	0	0	0	0	0	0	0	0	0	0	0	0	0	0	0	0	0	0	0	0	0	0	0	0	0	0	0	0	0	0	0	0	0	0	0	0	0	0	0	0	0	0	0	0	0	0
Vascular smooth muscle contraction	0	0	0	0	0	0	0	0	0	0	0	0	0	0	0	0	0	0	0	0	0	0	0	0	0	0	0	0	0	0	0	0	0	0	0	0	0	0	0	0	0	0	0	0	0	0	0	0	0
[truncated: 17 more columns]
